# Supplementary material for: Enriching the endophytic bacterial microbiota of Ginkgo roots
Source: Front Microbiol. 2023 Apr 17;14:1163488. doi: 10.3389/fmicb.2023.1163488 (PMC10150934; doi:10.3389/fmicb.2023.1163488)
Supplement: Supplementary file 2 [file Table_1.xlsx]

## Sheet: Sheet1
Strains	Isolation Source	Isolation Media	Classification	Closely Similar Strain	Genbank No.	Similarity	Novel Strain
R2-430	Endosphere	GM	Actinobacteriota; Actinobacteria; Corynebacteriales; Mycobacteriaceae	Mycobacterium arabiense PgBe195	MH211286	99.17	No
R1-223	Endosphere	GM	Actinobacteriota; Actinobacteria; Corynebacteriales; Nocardiaceae	Rhodococcus jostii K107	KF976882	99.03	No
R1-240	Endosphere	GM	Actinobacteriota; Actinobacteria; Corynebacteriales; Nocardiaceae	Nocardia vinacea W7850	NR_117396	99.57	No
R1-253	Endosphere	GM	Actinobacteriota; Actinobacteria; Corynebacteriales; Nocardiaceae	Nocardia vinacea W7850	NR_117396	99.01	No
R1-425	Endosphere	GM	Actinobacteriota; Actinobacteria; Corynebacteriales; Nocardiaceae	Nocardia vinacea W7850	NR_117396	99.78	No
R3-347	Endosphere	GM	Actinobacteriota; Actinobacteria; Micrococcales; Cellulomonadaceae	Cellulomonas hominis S5-276	JQ660180	99.78	No
R2-18	Endosphere	GM	Actinobacteriota; Actinobacteria; Micrococcales; Microbacteriaceae	Microbacterium foliorum HB B 17525	KY933470	98.7	No
R2-19	Endosphere	GM	Actinobacteriota; Actinobacteria; Micrococcales; Microbacteriaceae	Microbacterium foliorum SPT-J13	KT935064	99.4	No
R2-20	Endosphere	GM	Actinobacteriota; Actinobacteria; Micrococcales; Microbacteriaceae	Microbacterium oleivorans DSR8	JQ342859	99.59	No
R2-21	Endosphere	GM	Actinobacteriota; Actinobacteria; Micrococcales; Microbacteriaceae	Microbacterium foliorum AB67	KC019198	98.29	No
R3-280	Endosphere	GM	Actinobacteriota; Actinobacteria; Micrococcales; Microbacteriaceae	Microbacterium paraoxydans XJ-10	KU525646	99.75	No
R3-295	Endosphere	GM	Actinobacteriota; Actinobacteria; Micrococcales; Microbacteriaceae	Microbacterium paraoxydans HPBBIK4	KU605720	99.62	No
R3-336	Endosphere	GM	Actinobacteriota; Actinobacteria; Micrococcales; Microbacteriaceae	Microbacterium paraoxydans 3109	EU714353	99.66	No
R4-29	Endosphere	GM	Actinobacteriota; Actinobacteria; Micrococcales; Microbacteriaceae	Microbacterium neimengense 7087	NR_118272	99.71	No
R4-37	Endosphere	GM	Actinobacteriota; Actinobacteria; Micrococcales; Microbacteriaceae	Agromyces atrinae P27	NR_116743	99.05	No
R4-50	Endosphere	GM	Actinobacteriota; Actinobacteria; Micrococcales; Microbacteriaceae	Microbacterium neimengense 7087	NR_118272	99.71	No
R4-55	Endosphere	GM	Actinobacteriota; Actinobacteria; Micrococcales; Microbacteriaceae	Microbacterium neimengense 7087	NR_118272	99.71	No
R4-60	Endosphere	GM	Actinobacteriota; Actinobacteria; Micrococcales; Microbacteriaceae	Microbacterium neimengense 7087	NR_118272	99.71	No
R4-65	Endosphere	GM	Actinobacteriota; Actinobacteria; Micrococcales; Microbacteriaceae	Microbacterium neimengense 7087	NR_118272	99.71	No
R2-44	Endosphere	GM	Actinobacteriota; Actinobacteria; Micrococcales; Micrococcaceae	Kocuria palustris SR5-19	MN421514	98.72	No
R3-279	Endosphere	GM	Actinobacteriota; Actinobacteria; Micrococcales; Micrococcaceae	Kocuria palustris SR3-17-2	MN421482	99.44	No
R3-298	Endosphere	GM	Actinobacteriota; Actinobacteria; Micrococcales; Micrococcaceae	Micrococcus yunnanensis BGSLP11	KP191989	98.57	No
R2-64	Endosphere	GM	Actinobacteriota; Actinobacteria; Micrococcales; Micrococcaceae	Kocuria sp. 13-3-7	KM886142	99.73	No
R3-343	Endosphere	GM	Actinobacteriota; Actinobacteria; Micromonosporales; Micromonosporaceae	Micromonospora zhanjiangensis 2902at01	NR_145926	98.37	No
R1-313	Endosphere	GM	Actinobacteriota; Actinobacteria; Pseudonocardiales; Pseudonocardiaceae	Saccharopolyspora endophytica YIM 61095	NR_132591	99.94	No
R2-14	Endosphere	GM	Actinobacteriota; Actinobacteria; Streptomycetales; Streptomycetaceae	Streptomyces misawanensis NBRC 13855	AB184533	98.26	No
R2-46	Endosphere	GM	Actinobacteriota; Actinobacteria; Streptomycetales; Streptomycetaceae	Streptomyces jiujiangensis JXJ 0074	NR_125706	98.19	No
R3-271	Endosphere	GM	Actinobacteriota; Actinobacteria; Streptomycetales; Streptomycetaceae	Streptomyces misawanensis NBRC 13855	AB184533	99.44	No
R3-272	Endosphere	GM	Actinobacteriota; Actinobacteria; Streptomycetales; Streptomycetaceae	Streptomyces misawanensis NBRC 13855	AB184533	99.49	No
R3-288	Endosphere	GM	Actinobacteriota; Actinobacteria; Streptomycetales; Streptomycetaceae	Streptomyces mirabilis 3662	EF371431	99.72	No
R3-291	Endosphere	GM	Actinobacteriota; Actinobacteria; Streptomycetales; Streptomycetaceae	Streptomyces graminisoli IS-13	KY649414	98.2	No
R3-292	Endosphere	GM	Actinobacteriota; Actinobacteria; Streptomycetales; Streptomycetaceae	Streptomyces mirabilis 3662	EF371431	99.84	No
R3-293	Endosphere	GM	Actinobacteriota; Actinobacteria; Streptomycetales; Streptomycetaceae	Streptomyces mirabilis 3662	EF371431	98.05	No
R3-294	Endosphere	GM	Actinobacteriota; Actinobacteria; Streptomycetales; Streptomycetaceae	Streptomyces ginsengisoli HBUM174543	FJ486369	99.87	No
R3-304	Endosphere	GM	Actinobacteriota; Actinobacteria; Streptomycetales; Streptomycetaceae	Streptomyces mirabilis B432	KJ781966	99.73	No
R3-308	Endosphere	GM	Actinobacteriota; Actinobacteria; Streptomycetales; Streptomycetaceae	Streptomyces mirabilis 3662	EF371431	99.35	No
R3-318	Endosphere	GM	Actinobacteriota; Actinobacteria; Streptomycetales; Streptomycetaceae	Streptomyces graminisoli S-13	KY649414	99.99	No
R3-319	Endosphere	GM	Actinobacteriota; Actinobacteria; Streptomycetales; Streptomycetaceae	Streptomyces mirabilis 3662	EF371431	99.74	No
R3-320	Endosphere	GM	Actinobacteriota; Actinobacteria; Streptomycetales; Streptomycetaceae	Streptomyces misawanensis NBRC 13855	AB184533	99.01	No
R3-325	Endosphere	GM	Actinobacteriota; Actinobacteria; Streptomycetales; Streptomycetaceae	Streptomyces mirabilis 3662	EF371431	99.33	No
R3-330	Endosphere	GM	Actinobacteriota; Actinobacteria; Streptomycetales; Streptomycetaceae	Streptomyces ginsengisoli HBUM174543	FJ486369	99.2	No
R3-340	Endosphere	GM	Actinobacteriota; Actinobacteria; Streptomycetales; Streptomycetaceae	Streptomyces scabiei 46	KU560917	98.55	No
R3-342	Endosphere	GM	Actinobacteriota; Actinobacteria; Streptomycetales; Streptomycetaceae	Streptomyces jiujiangensis JXJ 0074	NR_125706	99.84	No
R3-348	Endosphere	GM	Actinobacteriota; Actinobacteria; Streptomycetales; Streptomycetaceae	Streptomyces jiujiangensis JXJ 0074	NR_125706	98.24	No
R3-390	Endosphere	GM	Actinobacteriota; Actinobacteria; Streptomycetales; Streptomycetaceae	Streptomyces mirabilis 3662	EF371431	99.49	No
R3-420	Endosphere	GM	Actinobacteriota; Actinobacteria; Streptomycetales; Streptomycetaceae	Streptomyces mirabilis 3662	EF371431	99.99	No
R2-26	Endosphere	GM	Bacteroidetes; Chitinophagia; Chitinophagales; Chitinophagaceae	Chitinophaga rupis CS5-B1	NR_116917	99.64	No
R2-32	Endosphere	GM	Bacteroidetes; Chitinophagia; Chitinophagales; Chitinophagaceae	Chitinophaga rupis CS5-B1	NR_116917	98.22	No
R2-429	Endosphere	GM	Bacteroidetes; Chitinophagia; Chitinophagales;Chitinophagaceae	Chitinophaga rupis CS5-B1	NR_116917	99.32	No
R4-1	Endosphere	GM	Bacteroidetes; Flavobacteriia; Flavobacteriales; Flavobacteriaceae	Flavobacterium panacisoli DCY70	JX287883	98.28	No
R4-13	Endosphere	GM	Bacteroidetes; Flavobacteriia; Flavobacteriales; Flavobacteriaceae	Flavobacterium lindanitolerans IP-10	NR_044208	98.33	No
R4-14	Endosphere	GM	Bacteroidetes; Flavobacteriia; Flavobacteriales; Flavobacteriaceae	Flavobacterium branchiicola 59B-3-09	NR_145953	99.34	No
R4-17	Endosphere	GM	Bacteroidetes; Flavobacteriia; Flavobacteriales; Flavobacteriaceae	Flavobacterium sp. S87F.05	JX287883	99.13	No
R4-20	Endosphere	GM	Bacteroidetes; Flavobacteriia; Flavobacteriales; Flavobacteriaceae	Flavobacterium commune PK15	NR_159275	99.09	No
R4-23	Endosphere	GM	Bacteroidetes; Flavobacteriia; Flavobacteriales; Flavobacteriaceae	Flavobacterium commune PK15	NR_159275	98.79	No
R4-24	Endosphere	GM	Bacteroidetes; Flavobacteriia; Flavobacteriales; Flavobacteriaceae	Flavobacterium branchiicola 59B-3-09	NR_145953	99.34	No
R4-27	Endosphere	GM	Bacteroidetes; Flavobacteriia; Flavobacteriales; Flavobacteriaceae	Flavobacterium hydrophilum IMCC34758	NR_171487	98.53	No
R4-30	Endosphere	GM	Bacteroidetes; Flavobacteriia; Flavobacteriales; Flavobacteriaceae	Flavobacterium lindanitolerans IP-10	NR_044208	98.1	No
R4-31	Endosphere	GM	Bacteroidetes; Flavobacteriia; Flavobacteriales; Flavobacteriaceae	Flavobacterium branchiicola 59B-3-09	NR_145953	99.34	No
R4-33	Endosphere	GM	Bacteroidetes; Flavobacteriia; Flavobacteriales; Flavobacteriaceae	Flavobacterium lindanitolerans IP-10	NR_044208	99.45	No
R4-38	Endosphere	GM	Bacteroidetes; Flavobacteriia; Flavobacteriales; Flavobacteriaceae	Flavobacterium branchiicola 59B-3-09	NR_145953	99.95	No
R4-41	Endosphere	MM	Bacteroidetes; Flavobacteriia; Flavobacteriales; Flavobacteriaceae	Flavobacterium branchiicola 59B-3-09	NR_145953	99.95	No
R4-42	Endosphere	MM	Bacteroidetes; Flavobacteriia; Flavobacteriales; Flavobacteriaceae	Flavobacterium branchiicola 59B-3-09	NR_145953	99.34	No
R4-45	Endosphere	MM	Bacteroidetes; Flavobacteriia; Flavobacteriales; Flavobacteriaceae	Flavobacterium branchiicola 59B-3-09	NR_145953	99.34	No
R4-46	Endosphere	GM	Bacteroidetes; Flavobacteriia; Flavobacteriales; Flavobacteriaceae	Flavobacterium akiainvivens IK-1	NR_109540	99.98	No
R4-51	Endosphere	GM	Bacteroidetes; Flavobacteriia; Flavobacteriales; Flavobacteriaceae	Flavobacterium akiainvivens IK-1	NR_109540	99.98	No
R4-56	Endosphere	GM	Bacteroidetes; Flavobacteriia; Flavobacteriales; Flavobacteriaceae	Flavobacterium lindanitolerans IP-10	NR_044208	99.91	No
R4-57	Endosphere	GM	Bacteroidetes; Flavobacteriia; Flavobacteriales; Flavobacteriaceae	Flavobacterium branchiicola 59B-3-09	NR_145953	99.41	No
R4-61	Endosphere	GM	Bacteroidetes; Flavobacteriia; Flavobacteriales; Flavobacteriaceae	Flavobacterium akiainvivens IK-1	NR_109540	99.98	No
R4-69	Endosphere	GM	Bacteroidetes; Flavobacteriia; Flavobacteriales; Flavobacteriaceae	Flavobacterium lindanitolerans IP-10	NR_044208	98.03	No
R4-72	Endosphere	GM	Bacteroidetes; Flavobacteriia; Flavobacteriales; Flavobacteriaceae	Flavobacterium hydrophilum IMCC34758	NR_171487	99.74	No
R4-77	Endosphere	GM	Bacteroidetes; Flavobacteriia; Flavobacteriales; Flavobacteriaceae	Flavobacterium commune PK15	NR_159275	99.71	No
R2-33	Endosphere	GM	Deinococcus-Thermus; Deinococci; Deinococcales; Deinococcaceae	Deinococcus soli N5	NR_146666	99.3	No
R2-43	Endosphere	GM	Deinococcus-Thermus; Deinococci; Deinococcales; Deinococcaceae	Deinococcus soli N5	NR_146666	99.7	No
R2-75	Endosphere	GM	Deinococcus-Thermus; Deinococci; Deinococcales; Deinococcaceae	Deinococcus soli N5	CP011389	99.4	No
R1-220	Endosphere	GM	Firmicutes; Bacilli; Bacillales; Bacillaceae	Bacillus thuringiensis MGB3066	MH261075	99.6	No
R1-221	Endosphere	GM	Firmicutes; Bacilli; Bacillales; Bacillaceae	Bacillus amyloliquefaciens EII-5	FJ613553	98.08	No
R1-222	Endosphere	GM	Firmicutes; Bacilli; Bacillales; Bacillaceae	Bacillus oryzaecorticis WJB155	KU877673	99.21	No
R1-225	Endosphere	GM	Firmicutes; Bacilli; Bacillales; Bacillaceae	Bacillus cereus CPO 11.49	KU983642	99.53	No
R1-226	Endosphere	GM	Firmicutes; Bacilli; Bacillales; Bacillaceae	Bacillus thuringiensis SY	KY974313	99.39	No
R1-230	Endosphere	GM	Firmicutes; Bacilli; Bacillales; Bacillaceae	Bacillus subtilis IISI-6	MK367790	99.6	No
R1-238	Endosphere	GM	Firmicutes; Bacilli; Bacillales; Bacillaceae	Bacillus halosaccharovorans 18JY1-1	MH497631	99.58	No
R1-239	Endosphere	GM	Firmicutes; Bacilli; Bacillales; Bacillaceae	Bacillus subtilis L5	MN089639	99.89	No
R1-243	Endosphere	GM	Firmicutes; Bacilli; Bacillales; Bacillaceae	Bacillus depressus LNHL5	MG008670	99.3	No
R1-246	Endosphere	GM	Firmicutes; Bacilli; Bacillales; Bacillaceae	Bacillus mycoides JSM 05182130	KY352870	99.72	No
R1-248	Endosphere	GM	Firmicutes; Bacilli; Bacillales; Bacillaceae	Bacillus amyloliquefaciens AHL6	KT456539	99.38	No
R1-250	Endosphere	GM	Firmicutes; Bacilli; Bacillales; Bacillaceae	Bacillus amyloliquefaciens EII-5	FJ613553	99.56	No
R1-256	Endosphere	GM	Firmicutes; Bacilli; Bacillales; Bacillaceae	Bacillus mycoides JSM 05182039	KY352815	98.17	No
R1-258	Endosphere	GM	Firmicutes; Bacilli; Bacillales; Bacillaceae	Bacillus amyloliquefaciens MN-JXJ:6	MK959037	98.7	No
R1-259	Endosphere	GM	Firmicutes; Bacilli; Bacillales; Bacillaceae	Bacillus amyloliquefaciens SDSB22	MG892875	98.26	No
R1-260	Endosphere	GM	Firmicutes; Bacilli; Bacillales; Bacillaceae	Bacillus circulans HMF2507	KT983982	99.56	No
R1-310	Endosphere	GM	Firmicutes; Bacilli; Bacillales; Bacillaceae	Bacillus asahii OM18	CP026095	98.3	No
R1-314	Endosphere	GM	Firmicutes; Bacilli; Bacillales; Bacillaceae	Bacillus velezensis AD1-ELB	MN006624	98.01	No
R1-315	Endosphere	GM	Firmicutes; Bacilli; Bacillales; Bacillaceae	Bacillus licheniformis voucher IIHRS3b	KJ094559	99.39	No
R2-1	Endosphere	GM	Firmicutes; Bacilli; Bacillales; Bacillaceae	Bacillus subtilis MGB4024	MH261154	98.23	No
R2-10	Endosphere	GM	Firmicutes; Bacilli; Bacillales; Bacillaceae	Lysinibacillus chungkukjangi 2RL3-2	NR_109669	92.98	No
R2-100	Endosphere	GM	Firmicutes; Bacilli; Bacillales; Bacillaceae	Bacillus megaterium L2	MG709196	98.49	No
R2-103	Endosphere	GM	Firmicutes; Bacilli; Bacillales; Bacillaceae	Bacillus zanthoxyli 1433	KX865140	99.72	No
R2-107	Endosphere	GM	Firmicutes; Bacilli; Bacillales; Bacillaceae	Lysinibacillus sphaericus MGB4053	MH261180	98.1	No
R2-109	Endosphere	GM	Firmicutes; Bacilli; Bacillales; Bacillaceae	Bacillus megaterium SMPG13	JX415549	98.89	No
R2-110	Endosphere	GM	Firmicutes; Bacilli; Bacillales; Bacillaceae	Bacillus methylotrophicus FKM12	KR855691	99.63	No
R2-111	Endosphere	GM	Firmicutes; Bacilli; Bacillales; Bacillaceae	Lysinibacillus sphaericus HytAP-B60	FJ844477	99.71	No
R2-113	Endosphere	GM	Firmicutes; Bacilli; Bacillales; Bacillaceae	Bacillus methylotrophicus KD3	KR855693	98.3	No
R2-114	Endosphere	GM	Firmicutes; Bacilli; Bacillales; Bacillaceae	Bacillus acidiceler 53-Q11	KU647246	99.52	No
R2-115	Endosphere	GM	Firmicutes; Bacilli; Bacillales; Bacillaceae	Bacillus aryabhattai RS1	KJ879951	99.53	No
R2-116	Endosphere	GM	Firmicutes; Bacilli; Bacillales; Bacillaceae	Lysinibacillus chungkukjangi 2RL3-2	NR_109669	99.38	No
R2-117	Endosphere	GM	Firmicutes; Bacilli; Bacillales; Bacillaceae	Lysinibacillus chungkukjangi 2RL3-2	NR_109669	98.73	No
R2-119	Endosphere	GM	Firmicutes; Bacilli; Bacillales; Bacillaceae	Lysinibacillus chungkukjangi 2RL3-2	NR_109669	95.29	No
R2-12	Endosphere	GM	Firmicutes; Bacilli; Bacillales; Bacillaceae	Bacillus megaterium TSS4	MF620065	99.63	No
R2-122	Endosphere	GM	Firmicutes; Bacilli; Bacillales; Bacillaceae	Bacillus thuringiensis L33	MG719560	98.54	No
R2-123	Endosphere	GM	Firmicutes; Bacilli; Bacillales; Bacillaceae	Bacillus thuringiensis AB35-SW1	MG890229	99.46	No
R2-124	Endosphere	GM	Firmicutes; Bacilli; Bacillales; Bacillaceae	Bacillus pumilus DOK2	MK156165	99.7	No
R2-13	Endosphere	GM	Firmicutes; Bacilli; Bacillales; Bacillaceae	Bacillus indicus S6-01	EU624425	98.38	No
R2-15	Endosphere	GM	Firmicutes; Bacilli; Bacillales; Bacillaceae	Lysinibacillus chungkukjangi 2RL3-2	NR_109669	98.06	No
R2-16	Endosphere	GM	Firmicutes; Bacilli; Bacillales; Bacillaceae	Bacillus siamensis FH-1	KY807037	99.91	No
R2-17	Endosphere	GM	Firmicutes; Bacilli; Bacillales; Bacillaceae	Bacillus amyloliquefaciens PL35(3)	MF449164	99.79	No
R2-22	Endosphere	GM	Firmicutes; Bacilli; Bacillales; Bacillaceae	Bacillus idriensis V12	MK229078	98.62	No
R2-24	Endosphere	GM	Firmicutes; Bacilli; Bacillales; Bacillaceae	Bacillus licheniformis MDA5	MN493765	98.21	No
R2-25	Endosphere	GM	Firmicutes; Bacilli; Bacillales; Bacillaceae	Bacillus licheniformis AS11	LC177099	99.51	No
R2-432	Endosphere	GM	Firmicutes; Bacilli; Bacillales; Bacillaceae	Bacillus aryabhattai N7	MN555367	99.99	No
R2-433	Endosphere	GM	Firmicutes; Bacilli; Bacillales; Bacillaceae	Bacillus megaterium SX11	MF431757	97.98	No
R2-443	Endosphere	GM	Firmicutes; Bacilli; Bacillales; Bacillaceae	Bacillus velezensis JM1	MK377156	99.15	No
R2-49	Endosphere	GM	Firmicutes; Bacilli; Bacillales; Bacillaceae	Bacillus velezensis SS2-4	MK373050	99.71	No
R2-51	Endosphere	GM	Firmicutes; Bacilli; Bacillales; Bacillaceae	Bacillus licheniformis YB3	MF326580	98.31	No
R2-52	Endosphere	GM	Firmicutes; Bacilli; Bacillales; Bacillaceae	Bacillus cereus bk	KX941838	98.29	No
R2-56	Endosphere	GM	Firmicutes; Bacilli; Bacillales; Bacillaceae	Bacillus cereus isolate 1q178	EF473128	98.15	No
R2-58	Endosphere	GM	Firmicutes; Bacilli; Bacillales; Bacillaceae	Bacillus amyloliquefaciens Z17-2	MK271286	99.66	No
R2-59	Endosphere	GM	Firmicutes; Bacilli; Bacillales; Bacillaceae	Bacillus subtilis FC24767	MK577403	97.16	No
R2-60	Endosphere	GM	Firmicutes; Bacilli; Bacillales; Bacillaceae	Bacillus thuringiensis NO.8	MN509082	98.71	No
R2-61	Endosphere	GM	Firmicutes; Bacilli; Bacillales; Bacillaceae	Bacillus methylotrophicus T95	KC764972	99.66	No
R2-62	Endosphere	GM	Firmicutes; Bacilli; Bacillales; Bacillaceae	Bacillus subtilis MML2406	KJ655538	98.88	No
R2-63	Endosphere	GM	Firmicutes; Bacilli; Bacillales; Bacillaceae	Bacillus subtilis yxw4	KF278950	99.43	No
R2-65	Endosphere	GM	Firmicutes; Bacilli; Bacillales; Bacillaceae	Bacillus sp. (in: Bacteria) T66-2	MG254787	98.87	No
R2-67	Endosphere	GM	Firmicutes; Bacilli; Bacillales; Bacillaceae	Bacillus cereus KAL6Z14	MF953999	99.5	No
R2-68	Endosphere	GM	Firmicutes; Bacilli; Bacillales; Bacillaceae	Bacillus aryabhattai YC-11	KY753317	99.38	No
R2-69	Endosphere	GM	Firmicutes; Bacilli; Bacillales; Bacillaceae	Bacillus licheniformis F_7	MG428781	99.24	No
R2-70	Endosphere	GM	Firmicutes; Bacilli; Bacillales; Bacillaceae	Bacillus licheniformis CC2H2Ph	KX424372	98.46	No
R2-71	Endosphere	GM	Firmicutes; Bacilli; Bacillales; Bacillaceae	Bacillus subtilis KSU_B17	MN208475	98.81	No
R2-72	Endosphere	GM	Firmicutes; Bacilli; Bacillales; Bacillaceae	Bacillus amyloliquefaciens MN-JXJ:6	MK959037	98.85	No
R2-73	Endosphere	GM	Firmicutes; Bacilli; Bacillales; Bacillaceae	Bacillus amyloliquefaciens AHL6	KT456539	98.15	No
R2-74	Endosphere	GM	Firmicutes; Bacilli; Bacillales; Bacillaceae	Bacillus methylotrophicus Nk7-32	HQ831397	98.1	No
R2-76	Endosphere	GM	Firmicutes; Bacilli; Bacillales; Bacillaceae	Bacillus methylotrophicus HQB262	KT758457	99.68	No
R2-79	Endosphere	GM	Firmicutes; Bacilli; Bacillales; Bacillaceae	Bacillus subtilis KDRSS6	JX489611	98.12	No
R2-8	Endosphere	GM	Firmicutes; Bacilli; Bacillales; Bacillaceae	Bacillus subtilis KSU_B17	MN208475	98.29	No
R2-80	Endosphere	GM	Firmicutes; Bacilli; Bacillales; Bacillaceae	Bacillus amyloliquefaciens isolate TL4	KY129662	99.24	No
R2-81	Endosphere	GM	Firmicutes; Bacilli; Bacillales; Bacillaceae	Bacillus amyloliquefaciens TEH18	MN099360	98.86	No
R2-82	Endosphere	GM	Firmicutes; Bacilli; Bacillales; Bacillaceae	Bacillus methylotrophicus HB25	KM659226	99.3	No
R2-83	Endosphere	GM	Firmicutes; Bacilli; Bacillales; Bacillaceae	Bacillus acidiceler EI-19	FJ613547	99.72	No
R2-84	Endosphere	GM	Firmicutes; Bacilli; Bacillales; Bacillaceae	Bacillus amyloliquefaciens DH-1	KF646673	99.72	No
R2-85	Endosphere	GM	Firmicutes; Bacilli; Bacillales; Bacillaceae	Bacillus amyloliquefaciens N307	MK629800	99.79	No
R2-86	Endosphere	GM	Firmicutes; Bacilli; Bacillales; Bacillaceae	Bacillus velezensis Y9	KY887761	98.05	No
R2-88	Endosphere	GM	Firmicutes; Bacilli; Bacillales; Bacillaceae	Bacillus sonorensis GOM1	MG754466	99.91	No
R2-91	Endosphere	GM	Firmicutes; Bacilli; Bacillales; Bacillaceae	Bacillus mojavensis JG5	KC415242	99.09	No
R2-92	Endosphere	GM	Firmicutes; Bacilli; Bacillales; Bacillaceae	Bacillus amyloliquefaciens SDSB22	MG892875	98.52	No
R2-94	Endosphere	GM	Firmicutes; Bacilli; Bacillales; Bacillaceae	Bacillus amyloliquefaciens AHL6	KT456539	99.84	No
R2-95	Endosphere	GM	Firmicutes; Bacilli; Bacillales; Bacillaceae	Bacillus methylotrophicus HB25	KM659226	99.69	No
R2-96	Endosphere	GM	Firmicutes; Bacilli; Bacillales; Bacillaceae	Bacillus megaterium 02-A7	KU647196	98.39	No
R2-97	Endosphere	GM	Firmicutes; Bacilli; Bacillales; Bacillaceae	Bacillus subtilis Al-Khrj7	KY123860	99.69	No
R2-99	Endosphere	GM	Firmicutes; Bacilli; Bacillales; Bacillaceae	Bacillus subtilis L5	MN089639	98.2	No
R3-274	Endosphere	GM	Firmicutes; Bacilli; Bacillales; Bacillaceae	Bacillus aryabhattai PL-25	MK517594	99.2	No
R3-275	Endosphere	GM	Firmicutes; Bacilli; Bacillales; Bacillaceae	Bacillus oryzaecorticis WJB155	KU877673	99.83	No
R3-276	Endosphere	GM	Firmicutes; Bacilli; Bacillales; Bacillaceae	Bacillus velezensis ICR-1	MK367782	98.16	No
R3-277	Endosphere	GM	Firmicutes; Bacilli; Bacillales; Bacillaceae	Bacillus subtilis L5	MN089639	98.1	No
R3-278	Endosphere	GM	Firmicutes; Bacilli; Bacillales; Bacillaceae	Bacillus velezensis BPR132	KU161296	99.89	No
R3-282	Endosphere	GM	Firmicutes; Bacilli; Bacillales; Bacillaceae	Bacillus amyloliquefaciens subsp. Plantarum E2	JX286679	99.81	No
R3-283	Endosphere	GM	Firmicutes; Bacilli; Bacillales; Bacillaceae	Bacillus amyloliquefaciens BBS4	KY640324	99.73	No
R3-285	Endosphere	GM	Firmicutes; Bacilli; Bacillales; Bacillaceae	Bacillus subtilis HZ-72	MF136610	98.41	No
R3-289	Endosphere	GM	Firmicutes; Bacilli; Bacillales; Bacillaceae	Bacillus mobilis PK2-22M	MN428174	99.74	No
R3-290	Endosphere	GM	Firmicutes; Bacilli; Bacillales; Bacillaceae	Bacillus licheniformis FY-6	KT767596	99.5	No
R3-301	Endosphere	GM	Firmicutes; Bacilli; Bacillales; Bacillaceae	Bacillus oryzaecorticis WJB155	KU877673	98.32	No
R3-305	Endosphere	GM	Firmicutes; Bacilli; Bacillales; Bacillaceae	Bacillus mycoides PK3-15	MN428212	99.78	No
R3-307	Endosphere	GM	Firmicutes; Bacilli; Bacillales; Bacillaceae	Bacillus methylotrophicus FKM12	KR855691	99.42	No
R3-316	Endosphere	GM	Firmicutes; Bacilli; Bacillales; Bacillaceae	Bacillus methylotrophicu Hk9-21	JF899261	99.33	No
R3-317	Endosphere	GM	Firmicutes; Bacilli; Bacillales; Bacillaceae	Bacillus licheniformis FY-6	KT767596	98.07	No
R3-321	Endosphere	GM	Firmicutes; Bacilli; Bacillales; Bacillaceae	Bacillus idriensis DB6-4	KU862325	99.92	No
R3-322	Endosphere	GM	Firmicutes; Bacilli; Bacillales; Bacillaceae	Bacillus subtilis Fito_S234	MG836678	99.95	No
R3-324	Endosphere	GM	Firmicutes; Bacilli; Bacillales; Bacillaceae	Bacillus oryzaecorticis WJB155	KU877673	99.43	No
R3-326	Endosphere	GM	Firmicutes; Bacilli; Bacillales; Bacillaceae	Bacillus thuringiensis LB13	MN087782	99.1	No
R3-327	Endosphere	GM	Firmicutes; Bacilli; Bacillales; Bacillaceae	Bacillus thuringiensis 36XG21	FJ174628	98.24	No
R3-333	Endosphere	GM	Firmicutes; Bacilli; Bacillales; Bacillaceae	Bacillus licheniformis HS12	GU323372	99.94	No
R3-334	Endosphere	GM	Firmicutes; Bacilli; Bacillales; Bacillaceae	Bacillus mycoides WAB2225	MH169305	99.5	No
R3-335	Endosphere	GM	Firmicutes; Bacilli; Bacillales; Bacillaceae	Bacillus megaterium TC1-167	KY673689	99.84	No
R3-337	Endosphere	GM	Firmicutes; Bacilli; Bacillales; Bacillaceae	Bacillus oryzaecorticis A27	MG598450	99.68	No
R3-338	Endosphere	GM	Firmicutes; Bacilli; Bacillales; Bacillaceae	Bacillus methylotrophicus Ns2-16	HQ831406	99.57	No
R3-339	Endosphere	GM	Firmicutes; Bacilli; Bacillales; Bacillaceae	Bacillus acidiceler BPE1	KF560545	95.25	No
R3-341	Endosphere	GM	Firmicutes; Bacilli; Bacillales; Bacillaceae	Bacillus anthracis NX4	HQ857776	99.56	No
R3-345	Endosphere	GM	Firmicutes; Bacilli; Bacillales; Bacillaceae	Bacillus cereus QH1	KX784915	99.64	No
R3-346	Endosphere	GM	Firmicutes; Bacilli; Bacillales; Bacillaceae	Bacillus methylotrophicu NMTD14	HQ844484	98.47	No
R3-349	Endosphere	GM	Firmicutes; Bacilli; Bacillales; Bacillaceae	Bacillus licheniformis F_2	MG428727	99.54	No
R3-393	Endosphere	GM	Firmicutes; Bacilli; Bacillales; Bacillaceae	Bacillus megaterium 1CK24	JQ229803	99.46	No
R3-411	Endosphere	GM	Firmicutes; Bacilli; Bacillales; Bacillaceae	Bacillus megaterium Md1-39	MF581445	99.68	No
R4-28	Endosphere	GM	Firmicutes; Bacilli; Bacillales; Bacillaceae	Metabacillus idriensis SMC 4352-2	NR_043268	99.1	No
R4-52	Endosphere	GM	Firmicutes; Bacilli; Bacillales; Bacillaceae	Metabacillus idriensis SMC 4352-2	NR_043268	99.81	No
R4-58	Endosphere	GM	Firmicutes; Bacilli; Bacillales; Bacillaceae	Bacillus subtilis IGFRI_ePGPR_EPS12	MK255074	98.48	No
R4-66	Endosphere	GM	Firmicutes; Bacilli; Bacillales; Bacillaceae	Metabacillus idriensis SMC 4352-2	NR_043268	99.51	No
R4-7	Endosphere	GM	Firmicutes; Bacilli; Bacillales; Bacillaceae	Priestia aryabhattai B8W22	NR_115953	99.61	No
S1-201	Rhizosphere	GM	Firmicutes; Bacilli; Bacillales; Bacillaceae	Bacillus niabensis PL-3	HQ234281	96.55	Yes
R1-224	Endosphere	GM	Firmicutes; Bacilli; Bacillales; Paenibacillaceae	Paenibacillus alginolyticus JN137	KF150403	98.85	No
R1-228	Endosphere	GM	Firmicutes; Bacilli; Bacillales; Paenibacillaceae	Paenibacillus profundus Sl 79	NR_13230	99.85	No
R1-254	Endosphere	GM	Firmicutes; Bacilli; Bacillales; Paenibacillaceae	Paenibacillus shunpengii YYJ7-1	NR_159294	99.8	No
R2-101	Endosphere	GM	Firmicutes; Bacilli; Bacillales; Paenibacillaceae	Paenibacillus mendelii IFH1-14	MN559453	98.68	No
R2-105	Endosphere	GM	Firmicutes; Bacilli; Bacillales; Paenibacillaceae	Cohnella sp. TBS2-16_Pa	KX418876	98.37	No
R2-106	Endosphere	GM	Firmicutes; Bacilli; Bacillales; Paenibacillaceae	Cohnella luojiensis GYXG-2	MF101191	98.04	No
R2-11	Endosphere	GM	Firmicutes; Bacilli; Bacillales; Paenibacillaceae	Paenibacillus tyrfis PK2-1.1	MN428207	99.82	No
R2-112	Endosphere	GM	Firmicutes; Bacilli; Bacillales; Paenibacillaceae	Paenibacillus mendelii IFH1-14	MN559453	99.76	No
R2-118	Endosphere	GM	Firmicutes; Bacilli; Bacillales; Paenibacillaceae	Paenibacillus chitinolyticus 34XG60	FJ174585	99.01	No
R2-120	Endosphere	GM	Firmicutes; Bacilli; Bacillales; Paenibacillaceae	Paenibacillus chitinolyticus 34XG60	FJ174585	98.74	No
R2-121	Endosphere	GM	Firmicutes; Bacilli; Bacillales; Paenibacillaceae	Paenibacillus tyrfis PK2-1.1	MN428207	99.23	No
R2-2	Endosphere	GM	Firmicutes; Bacilli; Bacillales; Paenibacillaceae	Paenibacillus tyrfis PK4-20	MN428219	98.73	No
R2-23	Endosphere	GM	Firmicutes; Bacilli; Bacillales; Paenibacillaceae	Paenibacillus pocheonensis Gsoil 1138	NR_112565	99.62	No
R2-3	Endosphere	GM	Firmicutes; Bacilli; Bacillales; Paenibacillaceae	Paenibacillus tyrfis PK4-20	MN428219	98.73	No
R2-30	Endosphere	GM	Firmicutes; Bacilli; Bacillales; Paenibacillaceae	Paenibacillus agarexedens CJ64	EU290156	88.05	Yes
R2-36	Endosphere	GM	Firmicutes; Bacilli; Bacillales; Paenibacillaceae	Paenibacillus kobensis NBRC 15729	NR_113804	99.83	No
R2-37	Endosphere	GM	Firmicutes; Bacilli; Bacillales; Paenibacillaceae	Paenibacillus ginsengarvi Gsoil 139	NR_041519	99.9	No
R2-38	Endosphere	GM	Firmicutes; Bacilli; Bacillales; Paenibacillaceae	Paenibacillus cellulosilyticus B23	JX030411	99.34	No
R2-39	Endosphere	GM	Firmicutes; Bacilli; Bacillales; Paenibacillaceae	Paenibacillus polymyxa B3	FJ940900	99.64	No
R2-4	Endosphere	GM	Firmicutes; Bacilli; Bacillales; Paenibacillaceae	Paenibacillus tyrfis PK4-20	MN428219	98.73	No
R2-40	Endosphere	GM	Firmicutes; Bacilli; Bacillales; Paenibacillaceae	Paenibacillus baekrokdamisoli KCTC 33723	AP019308	92.08	Yes
R2-419	Endosphere	GM	Firmicutes; Bacilli; Bacillales; Paenibacillaceae	Paenibacillus hemerocallicola DLE-12	NR_136823	99.53	No
R2-423	Endosphere	GM	Firmicutes; Bacilli; Bacillales; Paenibacillaceae	Paenibacillus chitinolyticus NBRC 15660	NR_113797	95.41	Yes
R2-45	Endosphere	GM	Firmicutes; Bacilli; Bacillales; Paenibacillaceae	Cohnella rhizosphaerae 18JY42-3	MH497628	99.69	No
R2-47	Endosphere	GM	Firmicutes; Bacilli; Bacillales; Paenibacillaceae	Paenibacillus pocheonensis Gsoil 1138	NR_112565	93.7	Yes
R2-57	Endosphere	GM	Firmicutes; Bacilli; Bacillales; Paenibacillaceae	Paenibacillus sp. FSL H7-0737	CP009279	99.24	No
R2-6	Endosphere	GM	Firmicutes; Bacilli; Bacillales; Paenibacillaceae	Paenibacillus elgii MER_157	KT719740	99.51	No
R2-66	Endosphere	GM	Firmicutes; Bacilli; Bacillales; Paenibacillaceae	Paenibacillus sp. FSL H7-0737	CP009279	99.44	No
R2-7	Endosphere	GM	Firmicutes; Bacilli; Bacillales; Paenibacillaceae	Paenibacillus elgii MER_157	KT719740	99.51	No
R2-93	Endosphere	GM	Firmicutes; Bacilli; Bacillales; Paenibacillaceae	Paenibacillus tyrfis PK2-1.1	MN428207	98.28	No
R3-296	Endosphere	GM	Firmicutes; Bacilli; Bacillales; Paenibacillaceae	Paenibacillus thiaminolyticus NRRL B-4156	CP041405	97.94	No
R3-303	Endosphere	GM	Firmicutes; Bacilli; Bacillales; Paenibacillaceae	Paenibacillus alginolyticus B47	LN890223	99.43	No
R3-323	Endosphere	GM	Firmicutes; Bacilli; Bacillales; Paenibacillaceae	Paenibacillus fonticola KLBMP 4817	JN638424	99.98	No
R3-331	Endosphere	GM	Firmicutes; Bacilli; Bacillales; Paenibacillaceae	Paenibacillus glucanolyticus MSL_3071	KT719895	99.61	No
R3-406	Endosphere	GM	Firmicutes; Bacilli; Bacillales; Paenibacillaceae	Paenibacillus taichungensis SGb02	HQ224613	99.61	No
R3-407	Endosphere	GM	Firmicutes; Bacilli; Bacillales; Paenibacillaceae	Cohnella xylanilytica PZS_S04	KY660582	98.12	No
R3-408	Endosphere	GM	Firmicutes; Bacilli; Bacillales; Paenibacillaceae	Paenibacillus xylanexedens 1-Sj-2-4-17-T	KJ009446	99.48	No
R3-410	Endosphere	GM	Firmicutes; Bacilli; Bacillales; Paenibacillaceae	Cohnella damuensis FMD-08	MK396588	99.13	No
R4-11	Endosphere	GM	Firmicutes; Bacilli; Bacillales; Paenibacillaceae	Paenibacillus etheri SH7	NR_148622	99.87	No
R1-405	Endosphere	GM	Proteobacteria; Alphaproteobacteria; Hyphomicrobiales; Aurantimonadaceae	Aureimonas frigidaquae CW5	NR_044195	98.08	No
R4-34	Endosphere	GM	Proteobacteria; Alphaproteobacteria; Caulobacterales; Caulobacteraceae	Caulobacter segnis MBIC 2835	NR_040819	99.98	No
R4-47	Endosphere	GM	Proteobacteria; Alphaproteobacteria; Caulobacterales; Caulobacteraceae	Caulobacter segnis MBIC 2835	NR_040819	99.93	No
R4-2	Endosphere	GM	Proteobacteria; Alphaproteobacteria; Hyphomicrobiales; Beijerinckiaceae	Beijerinckia fluminensis UQM 1685	NR_116306	99.92	No
R4-53	Endosphere	GM	Proteobacteria; Alphaproteobacteria; Hyphomicrobiales; Beijerinckiaceae	Beijerinckia fluminensis UQM 1685	NR_116306	99.89	No
R4-62	Endosphere	GM	Proteobacteria; Alphaproteobacteria; Hyphomicrobiales; Beijerinckiaceae	Beijerinckia fluminensis UQM 1685	NR_116306	98.21	No
R4-63	Endosphere	GM	Proteobacteria; Alphaproteobacteria; Hyphomicrobiales; Kaistiaceae	Kaistia defluvii B6-12	NR_108143	99.34	No
R1-404	Endosphere	GM	Proteobacteria; Alphaproteobacteria; Hyphomicrobiales; Methylobacteriaceae	Methylobacterium aminovorans CRRI-57	JN592474	99.16	No
R3-344	Endosphere	GM	Proteobacteria; Alphaproteobacteria; Hyphomicrobiales; Methylobacteriaceae	Methylobacterium zatmanii M0505	KF924223	98.02	No
R4-12	Endosphere	GM	Proteobacteria; Alphaproteobacteria; Hyphomicrobiales; Rhizobiaceae	Agrobacterium tumefaciens Fck-2-44	KX350047	98.16	No
R4-25	Endosphere	GM	Proteobacteria; Alphaproteobacteria; Hyphomicrobiales; Rhizobiaceae	Rhizobium cellulosilyticum ALA10B2	NR_043985	99.99	No
R4-32	Endosphere	GM	Proteobacteria; Alphaproteobacteria; Hyphomicrobiales; Rhizobiaceae	Rhizobium cellulosilyticum ALA10B2	NR_043985	99.99	No
R4-67	Endosphere	MM	Proteobacteria; Alphaproteobacteria; Hyphomicrobiales; Rhizobiaceae	Rhizobium cellulosilyticum ALA10B2	NR_043985	99.99	No
R1-424	Endosphere	GM	Proteobacteria; Alphaproteobacteria; Rhizobiales; Bradyrhizobiaceae	Bradyrhizobium liaoningense SEMIA 5022	FJ390920	99.69	No
R1-426	Endosphere	GM	Proteobacteria; Alphaproteobacteria; Rhizobiales; Bradyrhizobiaceae	Bradyrhizobium jicamae G177	MK817575	99.55	No
R3-300	Endosphere	GM	Proteobacteria; Alphaproteobacteria; Rhizobiales; Bradyrhizobiaceae	Bradyrhizobium betae PL7HG1	CP044543	94.58	Yes
R3-299	Endosphere	GM	Proteobacteria; Alphaproteobacteria; Rhizobiales; Phyllobacteriaceae	Mesorhizobium acaciae RITF1220	JQ697677	99.38	No
R3-329	Endosphere	GM	Proteobacteria; Alphaproteobacteria; Rhizobiales; Phyllobacteriaceae	Mesorhizobium amorphae SEMIA 6392	FJ025126	99.03	No
R1-227	Endosphere	GM	Proteobacteria; Alphaproteobacteria; Rhizobiales; Rhizobiaceae	Rhizobium alamii LMG 24466	MF977621	99.36	No
R1-232	Endosphere	GM	Proteobacteria; Alphaproteobacteria; Rhizobiales; Rhizobiaceae	Rhizobium gallicum CCBAU 01145	EU399690	98.39	No
R1-234	Endosphere	GM	Proteobacteria; Alphaproteobacteria; Rhizobiales; Rhizobiaceae	Rhizobium alamii SEFLH4	KU605684	93.74	Yes
R1-235	Endosphere	GM	Proteobacteria; Alphaproteobacteria; Rhizobiales; Rhizobiaceae	Rhizobium alamii LMG 24466	MF977621	98.31	No
R1-236	Endosphere	GM	Proteobacteria; Alphaproteobacteria; Rhizobiales; Rhizobiaceae	Ensifer adhaerens PZS_S05	KY660583	99.12	No
R1-241	Endosphere	GM	Proteobacteria; Alphaproteobacteria; Rhizobiales; Rhizobiaceae	Rhizobium alamii SEFLH4	KU605684	99.96	No
R1-244	Endosphere	GM	Proteobacteria; Alphaproteobacteria; Rhizobiales; Rhizobiaceae	Rhizobium pakistanense BN-19	NR_145565	98.8	No
R1-245	Endosphere	GM	Proteobacteria; Alphaproteobacteria; Rhizobiales; Rhizobiaceae	Ensifer adhaerens R 14	KY224083	99.5	No
R1-251	Endosphere	GM	Proteobacteria; Alphaproteobacteria; Rhizobiales; Rhizobiaceae	Rhizobium alamii SEFLH4	KU605684	99.52	No
R1-255	Endosphere	GM	Proteobacteria; Alphaproteobacteria; Rhizobiales; Rhizobiaceae	Rhizobium alamii SEFLH4	KU605684	94.51	Yes
R1-392	Endosphere	GM	Proteobacteria; Alphaproteobacteria; Rhizobiales; Rhizobiaceae	Rhizobium alamii SEFLH4	KU605684	99.57	No
R1-397	Endosphere	GM	Proteobacteria; Alphaproteobacteria; Rhizobiales; Rhizobiaceae	Rhizobium alamii LMG 24466	MF977621	98.06	No
R1-399	Endosphere	GM	Proteobacteria; Alphaproteobacteria; Rhizobiales; Rhizobiaceae	Rhizobium alamii SEFLH4	KU605684	99.13	No
R1-400	Endosphere	GM	Proteobacteria; Alphaproteobacteria; Rhizobiales; Rhizobiaceae	Rhizobium alamii SEFLH4	KU605684	99.63	No
R1-401	Endosphere	GM	Proteobacteria; Alphaproteobacteria; Rhizobiales; Rhizobiaceae	Rhizobium mesosinicum CCBAU 41227	DQ310803	94.18	Yes
R1-403	Endosphere	GM	Proteobacteria; Alphaproteobacteria; Rhizobiales; Rhizobiaceae	Rhizobium alamii SEFLH4	KU605684	92.97	Yes
R3-273	Endosphere	GM	Proteobacteria; Alphaproteobacteria; Rhizobiales; Rhizobiaceae	Ensifer adhaerens M28	KC934865	99	No
R4-73	Endosphere	GM	Proteobacteria; Alphaproteobacteria; Sphingomonadales; Sphingomonadaceae	Sphingobium aromaticiconvertens RW16	NR_042479	99.99	No
R1-242	Endosphere	GM	Proteobacteria; Betaproteobacteria; Burkholderiales; Burkholderiaceae	Burkholderia cepacia KSB-32	MK280757	99.43	No
R1-252	Endosphere	GM	Proteobacteria; Betaproteobacteria; Burkholderiales; Burkholderiaceae	Burkholderia sp. JXDG201608-3	MG452798	99.73	No
R1-396	Endosphere	GM	Proteobacteria; Betaproteobacteria; Burkholderiales; Burkholderiaceae	Burkholderia cepacia KSB-32	MK280757	99.76	No
R2-5	Endosphere	GM	Proteobacteria; Betaproteobacteria; Burkholderiales; Alcaligenaceae	Achromobacter mucicolens BGS33	MN209858	99.51	No
R4-35	Endosphere	GM	Proteobacteria; Betaproteobacteria; Burkholderiales; Alcaligenaceae	Achromobacter mucicolens R-46658	NR_117613	99.82	No
R2-31	Endosphere	GM	Proteobacteria; Betaproteobacteria; Burkholderiales; Burkholderiaceae	Paraburkholderia phenoliruptrix BR3459a	CP003864	98.07	No
R1-231	Endosphere	GM	Proteobacteria; Betaproteobacteria; Burkholderiales; Comamonadaceae	Ramlibacter tataouinensis TTB310	NR_074643	99.07	No
R4-36	Endosphere	GM	Proteobacteria; Betaproteobacteria; Burkholderiales; Comamonadaceae	Acidovorax facilis BKP_CS11	MW383649	99.94	No
R4-75	Endosphere	GM	Proteobacteria; Betaproteobacteria; Burkholderiales; Comamonadaceae	Acidovorax facilis CCUG 2113	NR_024935	99.4	No
R4-8	Endosphere	MM	Proteobacteria; Betaproteobacteria; Burkholderiales; Comamonadaceae	Acidovorax facilis BKP_CS11	MW383649	99.94	No
R2-35	Endosphere	MM	Proteobacteria; Betaproteobacteria; Burkholderiales; Oxalobacteraceae	Massilia haematophila Rol 7	LC389486	98.13	No
R2-41	Endosphere	MM	Proteobacteria; Betaproteobacteria; Burkholderiales; Oxalobacteraceae	Massilia putida 6NM-7T	CP019038	98.43	No
R2-42	Endosphere	MM	Proteobacteria; Betaproteobacteria; Burkholderiales; Oxalobacteraceae	Massilia haematophila BTK12	MK007475	98.2	No
R2-50	Endosphere	MM	Proteobacteria; Betaproteobacteria; Burkholderiales; Oxalobacteraceae	Massilia haematophila L-2	KU305723	99.17	No
R2-9	Endosphere	MM	Proteobacteria; Betaproteobacteria; Burkholderiales; Oxalobacteraceae	Massilia haematophila L-2	KU305723	98.33	No
R4-18	Endosphere	MM	Proteobacteria; Betaproteobacteria; Burkholderiales; Oxalobacteraceae	Duganella zoogloeoides IAM 12670	NR_025833	97.76	No
R4-21	Endosphere	MM	Proteobacteria; Betaproteobacteria; Burkholderiales; Oxalobacteraceae	Duganella zoogloeoides IAM 12670	NR_025833	99.11	No
R4-39	Endosphere	MM	Proteobacteria; Betaproteobacteria; Burkholderiales; Oxalobacteraceae	Duganella zoogloeoides IAM 12670	NR_025833	95.37	Yes
R4-54	Endosphere	MM	Proteobacteria; Betaproteobacteria; Burkholderiales; Oxalobacteraceae	Massilia alkalitolerans DSM 17462	NR_043094	99.82	No
R4-68	Endosphere	MSM	Proteobacteria; Betaproteobacteria; Burkholderiales; Oxalobacteraceae	Duganella zoogloeoides IAM 12670	NR_025833	99.98	No
R4-15	Endosphere	GM	Proteobacteria; Gammaproteobacteria; Enterobacterales; Enterobacteriaceae	Kosakonia radicincitans SU104	MT640268	99.66	No
R4-22	Endosphere	GM	Proteobacteria; Gammaproteobacteria; Enterobacterales; Enterobacteriaceae	Kosakonia radicincitans SU104	MT640268	99.94	No
R4-26	Endosphere	GM	Proteobacteria; Gammaproteobacteria; Enterobacterales; Enterobacteriaceae	Kosakonia radicincitans SU104	MT640268	98.59	No
R4-3	Endosphere	GM	Proteobacteria; Gammaproteobacteria; Enterobacterales; Enterobacteriaceae	Enterobacter ludwigii EN-119	NR_042349	98.18	No
R4-4	Endosphere	GM	Proteobacteria; Gammaproteobacteria; Enterobacterales; Enterobacteriaceae	Kosakonia radicincitans SU104	MT640268	94.26	No
R4-43	Endosphere	MM	Proteobacteria; Gammaproteobacteria; Enterobacterales; Enterobacteriaceae	Klebsiella oxytoca JCM 1665	NR_112010	99.99	No
R4-44	Endosphere	GM	Proteobacteria; Gammaproteobacteria; Enterobacterales; Enterobacteriaceae	Kosakonia radicincitans SU104	MT640268	99.94	No
R4-48	Endosphere	GM	Proteobacteria; Gammaproteobacteria; Enterobacterales; Enterobacteriaceae	Kosakonia radicincitans SU104	MT640268	99.94	No
R4-59	Endosphere	GM	Proteobacteria; Gammaproteobacteria; Enterobacterales; Enterobacteriaceae	Kosakonia radicincitans SU104	MT640268	99.94	No
R4-70	Endosphere	GM	Proteobacteria; Gammaproteobacteria; Enterobacterales; Enterobacteriaceae	Kosakonia radicincitans DSM 16656	NR_117704	99.86	No
R4-76	Endosphere	GM	Proteobacteria; Gammaproteobacteria; Enterobacterales; Enterobacteriaceae	Kosakonia radicincitans SU104	MT640268	99.94	No
R4-78	Endosphere	GM	Proteobacteria; Gammaproteobacteria; Enterobacterales; Enterobacteriaceae	Kosakonia radicincitans SU104	MT640268	99.94	No
R4-9	Endosphere	GM	Proteobacteria; Gammaproteobacteria; Enterobacterales; Enterobacteriaceae	Kosakonia radicincitans DSM 16656	NR_117704	99.31	No
R1-398	Endosphere	GM	Proteobacteria; Gammaproteobacteria; Enterobacterales; Erwiniaceae	Pantoea rodasii SHQLI9-1	MN036531	98.15	No
R3-394	Endosphere	GM	Proteobacteria; Gammaproteobacteria; Enterobacterales; Yersiniaceae	Rahnella aquatilis SM015A	MN192429	96.24	Yes
R4-40	Endosphere	GM	Proteobacteria; Gammaproteobacteria; Enterobacterales;Erwiniaceae	Pantoea dispersa DSM 30073	NR_116797	98.27	No
R4-64	Endosphere	MM	Proteobacteria; Gammaproteobacteria; Enterobacterales;Erwiniaceae	Pantoea dispersa DSM 30073	NR_116797	98.27	No
R4-5	Endosphere	MSM	Proteobacteria; Gammaproteobacteria; Moraxellales; Moraxellaceae	Fluviicoccus keumensis 4DR5	NR_147743	88.68	Yes
R4-79	Endosphere	GM	Proteobacteria; Gammaproteobacteria; Moraxellales; Moraxellaceae	Acinetobacter johnsonii ATCC 17909	NR_117624	99.84	No
R2-431	Endosphere	GM	Proteobacteria; Gammaproteobacteria; Pseudomonadales; Pseudomonadaceae	Pseudomonas putida TERI SID3	KX822157	98.85	No
R4-10	Endosphere	GM	Proteobacteria; Gammaproteobacteria; Pseudomonadales; Pseudomonadaceae	Pseudomonas nitroreducens DSM 14399	NR_114975	99.86	No
R4-19	Endosphere	MM	Proteobacteria; Gammaproteobacteria; Pseudomonadales; Pseudomonadaceae	Pseudomonas alcaligenes ATCC 14909	NR_114472	98.14	No
R4-6	Endosphere	MM	Proteobacteria; Gammaproteobacteria; Pseudomonadales; Pseudomonadaceae	Pseudomonas plecoglossicida NBRC 103162	NR_114226	98.55	No
R4-74	Endosphere	MM	Proteobacteria; Gammaproteobacteria; Pseudomonadales; Pseudomonadaceae	Pseudomonas nitroreducens DSM 14399	NR_114975	99.86	No
R1-229	Endosphere	MM	Proteobacteria; Gammaproteobacteria; Xanthomonadales; Xanthomonadaceae	Stenotrophomonas rhizophila QL-P4	KT935058	99.17	No
R4-16	Endosphere	GM	Proteobacteria; Gammaproteobacteria; Xanthomonadales; Xanthomonadaceae	Xanthomonas translucens P25	AY994101	98.48	No
R4-49	Endosphere	MM	Proteobacteria; Gammaproteobacteria; Xanthomonadales; Xanthomonadaceae	Pseudoxanthomonas jiangsuensis wax	NR_132712	99.7	No
R4-71	Endosphere	MM	Proteobacteria; Gammaproteobacteria; Xanthomonadales; Xanthomonadaceae	Stenotrophomonas pavanii LMG 25348	NR_118008	99.99	No
S1-209	Rhizosphere	GM	Actinobacteriota; Actinobacteria; Corynebacteriales; Nocardiaceae	Rhodococcus jostii K107	KF976882	99.38	No
S3-141	Rhizosphere	GM	Actinobacteriota; Actinobacteria; Micrococcales; Intrasporangiaceae	Phycicoccus bigeumensis MSL-03	NR_116028	99.54	No
S1-204	Rhizosphere	GM	Actinobacteriota; Actinobacteria; Micrococcales; Microbacteriaceae	Microbacterium fluvii X-18	MN586282	96.21	No
S1-212	Rhizosphere	GM	Actinobacteriota; Actinobacteria; Micrococcales; Microbacteriaceae	Microbacterium saccharophilum RS59	MH715208	99.98	No
S2-368	Rhizosphere	GM	Actinobacteriota; Actinobacteria; Micrococcales; Microbacteriaceae	Microbacterium testaceum N106	MK629778	99.87	No
S3-143	Rhizosphere	GM	Actinobacteriota; Actinobacteria; Micrococcales; Microbacteriaceae	Microbacterium mangrovi 6S6	MH179093	99.87	No
S3-161	Rhizosphere	GM	Actinobacteriota; Actinobacteria; Micrococcales; Microbacteriaceae	Microbacterium esteraromaticum SL9	AB646580	98.05	No
S1-387	Rhizosphere	GM	Actinobacteriota; Actinobacteria; Micrococcales; Micrococcaceae	Kocuria assamensis ADL041	MK818797	99.45	No
S2-187	Rhizosphere	GM	Actinobacteriota; Actinobacteria; Micrococcales; Micrococcaceae	Arthrobacter nitroguajacolicus L19	KC934762	99.38	No
S3-144	Rhizosphere	GM	Actinobacteriota; Actinobacteria; Micrococcales; Micrococcaceae	Arthrobacter ramosus M77	LN890163	98.03	No
S3-151	Rhizosphere	GM	Actinobacteriota; Actinobacteria; Micrococcales; Micrococcaceae	Arthrobacter globiformis IS-1	KY649409	99.57	No
S3-156	Rhizosphere	GM	Actinobacteriota; Actinobacteria; Micrococcales; Micrococcaceae	Arthrobacter globiformis FS-1	KY649415	99.6	No
S3-164	Rhizosphere	GM	Actinobacteriota; Actinobacteria; Micrococcales; Micrococcaceae	Kocuria assamensis ADL041	MK818797	99.76	No
S3-163	Rhizosphere	GM	Actinobacteriota; Actinobacteria; Micromonosporales; Micromonosporaceae	Catellatospora citrea IMSNU 22008	NR_041763	99.04	No
S3-132	Rhizosphere	GM	Actinobacteriota; Actinobacteria; Propionibacteriales; Nocardioidaceae	Nocardioides panacihumi Gsoil 616	NR_041518	99.22	No
S3-159	Rhizosphere	GM	Actinobacteriota; Actinobacteria; Pseudonocardiales; Pseudonocardiaceae	Lentzea californiensis culture_collection: JCM:11305	LC214996	99.34	No
S1-215	Rhizosphere	GM	Actinobacteriota; Actinobacteria; Streptomycetales; Streptomycetaceae	Streptomyces filipinensis NBRC 12860	NR_041083	99.72	No
S1-357	Rhizosphere	GM	Actinobacteriota; Actinobacteria; Streptomycetales; Streptomycetaceae	Streptomyces flaveolus NRRL B-1334	NR_116094	99.42	No
S2-186	Rhizosphere	GM	Actinobacteriota; Actinobacteria; Streptomycetales; Streptomycetaceae	Streptomyces aureus xsd08155	FJ481071	98.11	No
S2-198	Rhizosphere	GM	Actinobacteriota; Actinobacteria; Streptomycetales; Streptomycetaceae	Streptomyces griseoviridis F1-27	CP034687	99.08	No
S2-199	Rhizosphere	GM	Actinobacteriota; Actinobacteria; Streptomycetales; Streptomycetaceae	Streptomyces pseudovenezuelae TU15	MH482875	99.57	No
S3-135	Rhizosphere	GM	Actinobacteriota; Actinobacteria; Streptomycetales; Streptomycetaceae	Streptomyces bobili 174625	KU973988	99.86	No
S3-140	Rhizosphere	GM	Actinobacteriota; Actinobacteria; Streptomycetales; Streptomycetaceae	Streptomyces panaciterrae: GMA038	AB738790	99.1	No
S3-145	Rhizosphere	GM	Actinobacteriota; Actinobacteria; Streptomycetales; Streptomycetaceae	Kitasatospora aburaviensis RCS252	MK942686	98.17	No
S3-149	Rhizosphere	GM	Actinobacteriota; Actinobacteria; Streptomycetales; Streptomycetaceae	Streptomyces scabiei OR9T	AB894410	98.36	No
S3-150	Rhizosphere	GM	Actinobacteriota; Actinobacteria; Streptomycetales; Streptomycetaceae	Streptomyces herbaricolor P3	KX037096	99.74	No
S3-167	Rhizosphere	GM	Actinobacteriota; Actinobacteria; Streptomycetales; Streptomycetaceae	Streptomyces deccanensis WJA64	KU877595	98.06	No
S3-351	Rhizosphere	GM	Actinobacteriota; Actinobacteria; Streptomycetales; Streptomycetaceae	Streptomyces niveoruber OS-AC10	FN178390	98.29	No
S3-366	Rhizosphere	GM	Actinobacteriota; Actinobacteria; Streptomycetales; Streptomycetaceae	Streptomyces vellosus HR 29	KT438921	99.7	No
S3-437	Rhizosphere	GM	Actinobacteriota; Actinobacteria; Streptomycetales; Streptomycetaceae	Streptomyces bungoensis ALA167	KX129889	98.22	No
S3-438	Rhizosphere	GM	Actinobacteriota; Actinobacteria; Streptomycetales; Streptomycetaceae	Streptomyces griseoruber NBRC 12873	NR_041086	98.08	No
S3-439	Rhizosphere	GM	Actinobacteriota; Actinobacteria; Streptomycetales; Streptomycetaceae	Streptomyces ryensis NBRC 13834	AB184517	99.37	No
S3-440	Rhizosphere	GM	Actinobacteriota; Actinobacteria; Streptomycetales; Streptomycetaceae	Streptomyces griseorubiginosus 3E-1	MH119312	99.39	No
S3-441	Rhizosphere	GM	Actinobacteriota; Actinobacteria; Streptomycetales; Streptomycetaceae	Streptomyces bluensis NBRC 13460	NR_041142	98.3	No
S3-442	Rhizosphere	GM	Bacteroidetes; Flavobacteriia; Flavobacteriales; Weeksellaceae	Chryseobacterium geocarposphaerae 91A-576	HG738133	99.43	No
S3-360	Rhizosphere	GM	Deinococcus-Thermus; Deinococci; Deinococcales; Deinococcaceae	Deinococcus saudiensis YIM F302	NR_153717	99.84	No
S3-374	Rhizosphere	GM	Deinococcus-Thermus; Deinococci; Deinococcales; Deinococcaceae	Deinococcus soli N5	KU992913	99.75	No
S1-202	Rhizosphere	GM	Firmicutes; Bacilli; Bacillales; Bacillaceae	Bacillus siamensis JK-2	KY807043	99.58	No
S1-205	Rhizosphere	GM	Firmicutes; Bacilli; Bacillales; Bacillaceae	Bacillus altitudinis MGB2027	MH260999	98.98	No
S1-207	Rhizosphere	GM	Firmicutes; Bacilli; Bacillales; Bacillaceae	Bacillus amyloliquefaciens GD4a	HM055603	99.03	No
S1-208	Rhizosphere	GM	Firmicutes; Bacilli; Bacillales; Bacillaceae	Bacillus aryabhattai H6	MF614910	99.63	No
S1-211	Rhizosphere	GM	Firmicutes; Bacilli; Bacillales; Bacillaceae	Bacillus thuringiensis C18	KX832697	99.7	No
S1-213	Rhizosphere	GM	Firmicutes; Bacilli; Bacillales; Bacillaceae	Bacillus methylotrophicus HB11	KM659219	98.15	No
S1-214	Rhizosphere	GM	Firmicutes; Bacilli; Bacillales; Bacillaceae	Bacillus velezensis N308	MK62980	99.88	No
S1-216	Rhizosphere	GM	Firmicutes; Bacilli; Bacillales; Bacillaceae	Bacillus subtilis BA14	KU510073	99.76	No
S1-217	Rhizosphere	GM	Firmicutes; Bacilli; Bacillales; Bacillaceae	Bacillus arbutinivorans TC1-35	KY673686	98.63	No
S1-218	Rhizosphere	GM	Firmicutes; Bacilli; Bacillales; Bacillaceae	Bacillus idriensis V12	MK229078	95.59	No
S1-354	Rhizosphere	GM	Firmicutes; Bacilli; Bacillales; Bacillaceae	Bacillus subtilis BAB-1684	KF535143	99.57	No
S1-361	Rhizosphere	GM	Firmicutes; Bacilli; Bacillales; Bacillaceae	Bacillus amyloliquefaciens N307	MK629800	99.35	No
S1-385	Rhizosphere	GM	Firmicutes; Bacilli; Bacillales; Bacillaceae	Bacillus cereus KAL6Z14	MF953999	99.65	No
S1-388	Rhizosphere	GM	Firmicutes; Bacilli; Bacillales; Bacillaceae	Bacillus cereus ML208	KC692193	99.91	No
S2-174	Rhizosphere	GM	Firmicutes; Bacilli; Bacillales; Bacillaceae	Bacillus subtilis EI-11	FJ613539	99.82	No
S2-175	Rhizosphere	GM	Firmicutes; Bacilli; Bacillales; Bacillaceae	Bacillus pumilus LCR103	FJ976612	99.21	No
S2-176	Rhizosphere	GM	Firmicutes; Bacilli; Bacillales; Bacillaceae	Bacillus firmus BCNH9	MH368494	98.31	No
S2-178	Rhizosphere	GM	Firmicutes; Bacilli; Bacillales; Bacillaceae	Bacillus megaterium EI-3	FJ613532	99.28	No
S2-179	Rhizosphere	GM	Firmicutes; Bacilli; Bacillales; Bacillaceae	Bacillus idriensis V12	MK229078	95.13	No
S2-180	Rhizosphere	GM	Firmicutes; Bacilli; Bacillales; Bacillaceae	Bacillus idriensis Md1-19	MF581425	99.3	No
S2-181	Rhizosphere	GM	Firmicutes; Bacilli; Bacillales; Bacillaceae	Bacillus anthracis APBSMLB186	MG705965	99.25	No
S2-182	Rhizosphere	GM	Firmicutes; Bacilli; Bacillales; Bacillaceae	Bacillus idriensis Md1-31	MF581437	98.97	No
S2-183	Rhizosphere	GM	Firmicutes; Bacilli; Bacillales; Bacillaceae	Bacillus mobilis PK2-22M	MN428174	99.35	No
S2-184	Rhizosphere	GM	Firmicutes; Bacilli; Bacillales; Bacillaceae	Bacillus mobilis PK2-22M	MN428174	99.93	No
S2-189	Rhizosphere	GM	Firmicutes; Bacilli; Bacillales; Bacillaceae	Bacillus idriensis SJU26	MN511773	99.99	No
S2-191	Rhizosphere	GM	Firmicutes; Bacilli; Bacillales; Bacillaceae	Bacillus idriensis SJU26	MN511773	99.56	No
S2-192	Rhizosphere	GM	Firmicutes; Bacilli; Bacillales; Bacillaceae	Bacillus methylotrophicus HB11	KM659219	98.33	No
S2-193	Rhizosphere	GM	Firmicutes; Bacilli; Bacillales; Bacillaceae	Bacillus velezensis ICR-1	MK367782	9764	No
S2-194	Rhizosphere	GM	Firmicutes; Bacilli; Bacillales; Bacillaceae	Bacillus velezensis AP183	CP029296	99.46	No
S2-195	Rhizosphere	GM	Firmicutes; Bacilli; Bacillales; Bacillaceae	Bacillus subtilis KDRSS6	JX489611	98.49	No
S2-197	Rhizosphere	GM	Firmicutes; Bacilli; Bacillales; Bacillaceae	Domibacillus iocasae K2NRKBO006	MK106263	94.07	Yes
S2-358	Rhizosphere	GM	Firmicutes; Bacilli; Bacillales; Bacillaceae	Bacillus methylotrophicus KD3	KR855693	98.76	No
S2-359	Rhizosphere	GM	Firmicutes; Bacilli; Bacillales; Bacillaceae	Bacillus methylotrophicus L02	JN700125	99.28	No
S2-369	Rhizosphere	GM	Firmicutes; Bacilli; Bacillales; Bacillaceae	Bacillus thuringiensis B126	KX023373	99.72	No
S2-370	Rhizosphere	GM	Firmicutes; Bacilli; Bacillales; Bacillaceae	Bacillus cereus 1	MH734616	99.04	No
S2-371	Rhizosphere	GM	Firmicutes; Bacilli; Bacillales; Bacillaceae	Bacillus velezensis JS39D	KX129842	98.98	No
S2-373	Rhizosphere	GM	Firmicutes; Bacilli; Bacillales; Bacillaceae	Bacillus velezensis N308	MK629801	98.04	No
S2-415	Rhizosphere	GM	Firmicutes; Bacilli; Bacillales; Bacillaceae	Bacillus idriensis V12	MK229078	99.27	No
S2-416	Rhizosphere	GM	Firmicutes; Bacilli; Bacillales; Bacillaceae	Bacillus halosaccharovorans HMF5914	MK123413	99.13	No
S2-417	Rhizosphere	GM	Firmicutes; Bacilli; Bacillales; Bacillaceae	Bacillus pumilus N103-1	KP100052	99.95	No
S3-125	Rhizosphere	GM	Firmicutes; Bacilli; Bacillales; Bacillaceae	Bacillus methylotrophicus KD3	KR855693	98.17	No
S3-128	Rhizosphere	GM	Firmicutes; Bacilli; Bacillales; Bacillaceae	Lysinibacillus fusiformis YNA81	JN867122	98.42	No
S3-129	Rhizosphere	GM	Firmicutes; Bacilli; Bacillales; Bacillaceae	Lysinibacillus fusiformis SMU63	MF784465	98.85	No
S3-130	Rhizosphere	GM	Firmicutes; Bacilli; Bacillales; Bacillaceae	Lysinibacillus fusiformis BGSLP40	KP192018	99.58	No
S3-131	Rhizosphere	GM	Firmicutes; Bacilli; Bacillales; Bacillaceae	Bacillus velezensis LB30	MN087797	98.06	No
S3-136	Rhizosphere	GM	Firmicutes; Bacilli; Bacillales; Bacillaceae	Bacillus velezensis ICR-1	MK367782	99.27	No
S3-147	Rhizosphere	GM	Firmicutes; Bacilli; Bacillales; Bacillaceae	Bacillus velezensis WC-14	MN448449	99.63	No
S3-148	Rhizosphere	GM	Firmicutes; Bacilli; Bacillales; Bacillaceae	Bacillus subtilis Intron 12	MK640687	99.18	No
S3-152	Rhizosphere	GM	Firmicutes; Bacilli; Bacillales; Bacillaceae	Bacillus amyloliquefaciens BMBLN13	MG996841	98.03	No
S3-153	Rhizosphere	GM	Firmicutes; Bacilli; Bacillales; Bacillaceae	Bacillus subtilis XG4	MF957285	99.71	No
S3-155	Rhizosphere	GM	Firmicutes; Bacilli; Bacillales; Bacillaceae	Bacillus velezensis ICR-1	MK367782	99.43	No
S3-157	Rhizosphere	GM	Firmicutes; Bacilli; Bacillales; Bacillaceae	Bacillus paralicheniformis PJC8	MK802111	98.14	No
S3-158	Rhizosphere	GM	Firmicutes; Bacilli; Bacillales; Bacillaceae	Bacillus oryzaecorticis A27	MG598450	98.82	No
S3-160	Rhizosphere	GM	Firmicutes; Bacilli; Bacillales; Bacillaceae	Bacillus wiedmannii L2	MH196900	98.51	No
S3-162	Rhizosphere	GM	Firmicutes; Bacilli; Bacillales; Bacillaceae	Bacillus thuringiensis B126	KX023373	99.54	No
S3-165	Rhizosphere	GM	Firmicutes; Bacilli; Bacillales; Bacillaceae	Bacillus idriensis Md1-19	MF581425	97.24	No
S3-170	Rhizosphere	GM	Firmicutes; Bacilli; Bacillales; Bacillaceae	Bacillus simplex Md1-25	MF581431	99.39	No
S3-172	Rhizosphere	GM	Firmicutes; Bacilli; Bacillales; Bacillaceae	Bacillus idriensis WTB85	MK241862	98.83	No
S3-350	Rhizosphere	GM	Firmicutes; Bacilli; Bacillales; Bacillaceae	Bacillus subtilis RP1	KM212179	98.47	No
S3-352	Rhizosphere	GM	Firmicutes; Bacilli; Bacillales; Bacillaceae	Bacillus amyloliquefaciens GB1	KP337613	99.54	No
S3-375	Rhizosphere	GM	Firmicutes; Bacilli; Bacillales; Bacillaceae	Bacillus wiedmannii FJAT-29976	MG905848	98.79	No
S3-377	Rhizosphere	GM	Firmicutes; Bacilli; Bacillales; Bacillaceae	Bacillus subtilis IIILI-10	MK367792	99.58	No
S3-378	Rhizosphere	GM	Firmicutes; Bacilli; Bacillales; Bacillaceae	Bacillus safensis DH30	MN365895	99.94	No
S3-379	Rhizosphere	GM	Firmicutes; Bacilli; Bacillales; Bacillaceae	Bacillus circulans PK3	CP026031	99.46	No
S3-380	Rhizosphere	GM	Firmicutes; Bacilli; Bacillales; Bacillaceae	Bacillus pumilus M3	KM924441	99.35	No
S3-383	Rhizosphere	GM	Firmicutes; Bacilli; Bacillales; Bacillaceae	Bacillus amyloliquefaciens SD1b	HM055610	99.42	No
S3-434	Rhizosphere	GM	Firmicutes; Bacilli; Bacillales; Bacillaceae	Bacillus cucumis AP-6		99.61	No
S2-185	Rhizosphere	GM	Firmicutes; Bacilli; Bacillales; Paenibacillaceae	Paenibacillus prosopidis DSM 22405	LT900192	96.34	Yes
S2-188	Rhizosphere	GM	Firmicutes; Bacilli; Bacillales; Paenibacillaceae	Paenibacillus prosopidis DSM 22405	LT900194	94.95	Yes
S3-133	Rhizosphere	GM	Firmicutes; Bacilli; Bacillales; Paenibacillaceae	Cohnella xylanilytica PZS_S04	KY660582	99.75	No
S3-169	Rhizosphere	GM	Firmicutes; Bacilli; Bacillales; Paenibacillaceae	Paenibacillus glucanolyticus B05	MH734924	99.84	No
S3-367	Rhizosphere	GM	Firmicutes; Bacilli; Bacillales; Paenibacillaceae	Paenibacillus shunpengii YYJ7-1	NR_159294	98.68	No
S3-381	Rhizosphere	GM	Firmicutes; Bacilli; Bacillales; Paenibacillaceae	Paenibacillus polymyxa YC0573	CP017968	98.59	No
S3-435	Rhizosphere	GM	Firmicutes; Bacilli; Bacillales; Paenibacillaceae	Paenibacillus alginolyticus CB-281422	JX840981	99.65	No
S4-S6	Rhizosphere	GM	Firmicutes; Bacilli; Bacillales; Planococcaceae	Sporosarcina luteola VITJSP	KP100329	94.06	Yes
S2-372	Rhizosphere	GM	Firmicutes; Bacilli; Bacillales; Staphylococcaceae	Staphylococcus xylosus N202	MK629787	99.08	No
S3-166	Rhizosphere	GM	Proteobacteria; Alphaproteobacteria; Hyphomicrobiales; Devosiaceae	Devosia chinhatensis IPL18	NR_044214	99.48	No
S3-137	Rhizosphere	GM	Proteobacteria; Alphaproteobacteria; Hyphomicrobiales; Phyllobacteriaceae	Phyllobacterium brassicacearum 5602D	MH236266	99.31	No
S3-168	Rhizosphere	GM	Proteobacteria; Alphaproteobacteria; Hyphomicrobiales; Phyllobacteriaceae	Mesorhizobium plurifarium JN192	KF150431	99.86	No
S3-146	Rhizosphere	GM	Proteobacteria; Alphaproteobacteria; Hyphomicrobiales; Xanthobacteraceae	Labrys miyagiensis: NBRC 101366	AB681465	99.78	No
S4-5	Rhizosphere	GM	Proteobacteria; Alphaproteobacteria; Rhizobiales; Brucellaceae	Ochrobactrum pecoris 08RB2639	NR_117053	99.49	No
S3-139	Rhizosphere	GM	Proteobacteria; Alphaproteobacteria; Rhodospirillales; Azospirillaceae	Skermanella aerolata B26	JN377672	98.36	No
S1-210	Rhizosphere	GM	Proteobacteria; Betaproteobacteria; Burkholderiales; Burkholderiaceae	Cupriavidus necator GX_5	MF959436	99.62	No
S3-134	Rhizosphere	GM	Proteobacteria; Betaproteobacteria; Burkholderiales; Burkholderiaceae	Paraburkholderia terrae DSM 17804	CP026111	99.93	No
S1-384	Rhizosphere	GM	Proteobacteria; Betaproteobacteria; Burkholderiales; Alcaligenaceae	Achromobacter xylosoxidans SMF3	AJ880396	99.41	No
S1-356	Rhizosphere	GM	Proteobacteria; Betaproteobacteria; Burkholderiales; Burkholderiaceae	Burkholderia caledonica LNW12	GQ181032	99.88	No
S3-365	Rhizosphere	GM	Proteobacteria; Betaproteobacteria; Burkholderiales; Burkholderiaceae	Paraburkholderia terricola R 8118	NR_029044	99.5	No
S3-364	Rhizosphere	MM	Proteobacteria; Betaproteobacteria; Burkholderiales; Comamonadaceae	Ramlibacter tataouinensis TTB310	NR_074643	99.42	No
S1-389	Rhizosphere	MSM	Proteobacteria; Betaproteobacteria; Burkholderiales; Oxalobacteraceae	Massilia haematophila L-2	KU305723	99.19	No
S4-7	Rhizosphere	MSM	Proteobacteria; Betaproteobacteria; Burkholderiales; Oxalobacteraceae	Herbaspirillum frisingense GSF30	NR_025353	99.6	No
S4-1	Rhizosphere	GM	Proteobacteria; Gammaproteobacteria; Enterobacterales; Yersiniaceae	Serratia marcescens B-DRY1	MG996443	99.4	No
S4-2	Rhizosphere	GM	Proteobacteria; Gammaproteobacteria; Enterobacterales; Yersiniaceae	Serratia marcescens B-DRY1	MG996443	99.4	No
S4-3	Rhizosphere	GM	Proteobacteria; Gammaproteobacteria; Enterobacterales; Yersiniaceae	Serratia marcescens B-DRY1	MG996443	99.4	No
S4-4	Rhizosphere	GM	Proteobacteria; Gammaproteobacteria; Enterobacterales; Yersiniaceae	Serratia marcescens B-DRY1	MG996443	99.4	No
S3-171	Rhizosphere	MM	Proteobacteria; Gammaproteobacteria; Xanthomonadales; Rhodanobacteraceae	Dyella marensis JN198	KF150437	99.32	No
S3-362	Rhizosphere	MM	Proteobacteria; Gammaproteobacteria; Xanthomonadales; Rhodanobacteraceae	Dyella marensis M18	LN890104	99.6	No
S2-177	Rhizosphere	MM	Proteobacteria; Gammaproteobacteria; Xanthomonadales; Xanthomonadaceae	Stenotrophomonas maltophilia APBSIITMB3	MG595364	99.32	No
S4-8	Rhizosphere	MM	Proteobacteria; Gammaproteobacteria; Xanthomonadales; Xanthomonadaceae	Stenotrophomonas rhizophila KUDC1826	KC355333	98.17	No
