# Supplementary material for: Enriching the endophytic bacterial microbiota of Ginkgo roots
Source: Front Microbiol. 2023 Apr 17;14:1163488. doi: 10.3389/fmicb.2023.1163488 (PMC10150934; doi:10.3389/fmicb.2023.1163488)
Supplement: Supplementary file 3 [file Table_2.xlsx]

## Sheet: Sheet1
MM vs RE							GM vs RE							MSM vs RE
OTU	logFC	logCPM	LR	PValue	FDR	level	OTU	logFC	logCPM	LR	PValue	FDR	level	OTU	logFC	logCPM	LR	PValue	FDR	level
OTU1386	18.328	19.448	64.3839	1.0239e-15	1.1437e-12	Enriched	OTU142	-10.2098	10.8744	48.1389	3.97074e-12	2.4663e-09	Depleted	OTU632	14.152	15.2644	195.388	2.12039e-44	2.36847e-41	Enriched
OTU543	15.5137	16.6348	35.7591	2.23287e-09	1.24706e-06	Enriched	OTU180	-10.0292	10.6853	47.9305	4.41593e-12	2.4663e-09	Depleted	OTU617	13.9428	15.0557	108.893	1.71321e-25	9.56829e-23	Enriched
OTU535	14.3122	15.4347	25.1573	5.28395e-07	0.000163849	Enriched	OTU27	-9.85267	10.5277	45.6209	1.43503e-11	5.34309e-09	Depleted	OTU1386	13.4805	14.5949	74.0089	7.77675e-18	2.89554e-15	Enriched
OTU1150	13.3939	18.1749	24.9553	5.86748e-07	0.000163849	Enriched	OTU163	-7.72536	10.5115	43.5952	4.03838e-11	1.12772e-08	NotSig	OTU72	-13.9169	15.0284	52.7095	3.86721e-13	1.07992e-10	Depleted
OTU1342	9.27334	15.3835	21.1934	4.15189e-06	0.000927533	Enriched	OTU14	-8.01326	10.3792	37.3525	9.85965e-10	2.20265e-07	NotSig	OTU1040	-8.69782	16.0066	35.8756	2.10327e-09	4.69871e-07	Depleted
OTU514	7.19103	17.3293	18.4764	1.72022e-05	0.00250088	NotSig	OTU18	-10.9213	11.569	35.5328	2.5079e-09	4.66888e-07	Depleted	OTU1038	-10.5839	14.8687	29.9898	4.34335e-08	8.08587e-06	Depleted
OTU922	11.7901	17.9061	18.2867	1.90026e-05	0.00250088	Enriched	OTU1379	10.5042	11.1773	31.4776	2.01756e-08	3.21944e-06	Enriched	OTU75	-7.54282	8.82953	18.7846	1.46347e-05	0.0020892	NotSig
OTU523	14.4114	15.5338	18.1428	2.04947e-05	0.00250088	Enriched	OTU950	-10.3054	10.9621	30.2832	3.73349e-08	5.21288e-06	Depleted	OTU831	-7.52557	8.80987	18.6845	1.54227e-05	0.0020892	NotSig
OTU1557	8.18798	9.47486	17.5469	2.80312e-05	0.00250088	NotSig	OTU197	-9.31217	9.99278	24.6293	6.94889e-07	8.62434e-05	Depleted	OTU140	-7.46452	8.75994	18.5177	1.68333e-05	0.0020892	NotSig
OTU1014	12.9228	16.3968	17.3471	3.11369e-05	0.00250088	Enriched	OTU839	-8.8033	11.5269	24.1553	8.8872e-07	9.927e-05	NotSig	OTU48	-7.27181	8.58984	16.566	4.69851e-05	0.00524823	NotSig
OTU1040	-9.73628	15.6247	17.3304	3.14126e-05	0.00250088	Depleted	OTU421	-10.901	11.555	23.7766	1.08192e-06	0.000109864	Depleted	OTU1311	-5.9411	8.80982	15.7391	7.27053e-05	0.00674813	NotSig
OTU72	-13.5244	14.6489	17.2458	3.2843e-05	0.00250088	Depleted	OTU1192	4.28302	11.0817	20.4599	6.08949e-06	0.00056683	NotSig	OTU958	-7.43549	8.74923	15.7024	7.41318e-05	0.00674813	NotSig
OTU27	-8.7946	9.9881	17.0877	3.56922e-05	0.00250088	Depleted	OTU12	-7.49716	11.2907	20.1625	7.11355e-06	0.000611218	NotSig	OTU1008	7.5345	8.91024	15.5932	7.85369e-05	0.00674813	NotSig
OTU800	8.46495	9.72461	17.0839	3.57634e-05	0.00250088	Enriched	OTU1390	11.1768	11.8347	18.6051	1.60786e-05	0.00128285	Enriched	OTU1185	7.56187	8.93315	15.4205	8.60518e-05	0.00686571	NotSig
OTU1153	13.5409	14.6653	17.0374	3.66505e-05	0.00250088	Enriched	OTU1503	-9.0246	9.72387	18.4456	1.74821e-05	0.00130183	Depleted	OTU918	-7.75055	9.03354	15.0743	0.00010336	0.00717396	NotSig
OTU163	-8.77277	9.96953	17.0156	3.70734e-05	0.00250088	Depleted	OTU939	-11.1754	11.8291	18.2495	1.93773e-05	0.00135278	Depleted	OTU1256	-7.28919	8.6098	14.9894	0.000108116	0.00717396	NotSig
OTU638	8.00516	9.31259	16.9657	3.80618e-05	0.00250088	NotSig	OTU1320	5.28687	10.9499	17.7658	2.49839e-05	0.00164159	NotSig	OTU786	7.49117	8.87399	14.9709	0.000109183	0.00717396	NotSig
OTU1419	8.14532	9.43662	16.6546	4.48408e-05	0.00265988	NotSig	OTU936	-9.07028	9.77298	17.4956	2.87981e-05	0.00178708	Depleted	OTU26	-7.15826	8.48829	14.8442	0.000116766	0.00724599	NotSig
OTU692	7.76137	9.09981	16.6376	4.52442e-05	0.00265988	NotSig	OTU118	7.52318	10.895	16.9996	3.73869e-05	0.00219796	NotSig	OTU783	7.49894	8.88036	14.5801	0.000134328	0.00789708	NotSig
OTU995	-6.11367	7.70219	16.4726	4.93578e-05	0.0026905	NotSig	OTU472	9.58658	10.3002	16.1339	5.9017e-05	0.0032961	Enriched	OTU65	7.59387	8.96014	13.5547	0.000231708	0.0129409	NotSig
OTU180	-8.94774	10.1444	16.4262	5.05823e-05	0.0026905	Depleted	OTU846	-7.11947	7.96784	15.8584	6.82628e-05	0.00363093	NotSig	OTU574	7.34914	8.75616	13.3806	0.000254236	0.0135229	NotSig
OTU484	8.10451	9.40042	16.2475	5.55838e-05	0.00273139	NotSig	OTU1291	-7.19428	8.0326	15.4613	8.42111e-05	0.00427563	NotSig	OTU1353	7.22615	8.65572	13.077	0.000298944	0.0151782	NotSig
OTU505	7.93	9.2463	16.2252	5.62416e-05	0.00273139	NotSig	OTU1135	-5.13342	10.2529	15.0532	0.000104525	0.00507628	NotSig	OTU425	-7.12175	8.49005	12.2116	0.000474922	0.0230647	NotSig
OTU1241	7.76577	9.10349	15.9922	6.36035e-05	0.00296021	NotSig	OTU1045	-8.87093	9.5884	14.8932	0.000113771	0.00527315	NotSig	OTU638	7.12397	8.57348	11.979	0.000538043	0.0246886	NotSig
OTU790	8.80735	10.039	15.9032	6.66667e-05	0.00297867	Enriched	OTU1520	-7.19099	8.0255	14.7657	0.000121729	0.00527315	NotSig	OTU823	-6.96804	8.32389	11.9294	0.000552564	0.0246886	NotSig
OTU216	7.78629	9.12141	15.816	6.98089e-05	0.0029991	NotSig	OTU992	-6.82662	7.726	14.7501	0.000122741	0.00527315	NotSig	OTU244	7.12606	8.5751	11.7217	0.00061774	0.0259117	NotSig
OTU142	-9.14705	10.3242	15.5452	8.05554e-05	0.00323598	Depleted	OTU7	-10.7154	11.3794	14.4855	0.000141242	0.00572808	Depleted	OTU51	7.68374	9.03643	11.6481	0.000642669	0.0259117	NotSig
OTU821	7.589	8.95223	15.4707	8.37932e-05	0.00323598	NotSig	OTU158	-7.01842	7.88097	14.4347	0.000145101	0.00572808	NotSig	OTU1520	-6.51853	7.97163	11.6284	0.000649532	0.0259117	NotSig
OTU10	-5.60197	7.36941	15.4428	8.50423e-05	0.00323598	NotSig	OTU873	-6.92287	9.69108	14.2657	0.000158731	0.00572808	NotSig	OTU615	11.8361	12.9611	11.4588	0.000711551	0.02661	Enriched
OTU710	7.69942	9.04664	15.4017	8.69109e-05	0.00323598	NotSig	OTU10	-6.63797	7.5735	14.2647	0.000158814	0.00572808	NotSig	OTU139	-6.83332	8.21801	11.431	0.00072229	0.02661	NotSig
OTU1271	7.68659	9.0354	15.2918	9.21132e-05	0.00331905	NotSig	OTU1605	-7.22174	8.06555	14.2372	0.00016115	0.00572808	NotSig	OTU846	-6.42567	7.92067	11.3897	0.000738505	0.02661	NotSig
OTU1045	-7.8068	9.10839	15.1071	0.000101583	0.00344968	NotSig	OTU1047	6.86783	10.2662	14.2031	0.000164099	0.00572808	NotSig	OTU36	-6.14655	7.70356	11.2966	0.000776482	0.0266414	NotSig
OTU783	9.02436	10.2412	15.1009	0.000101915	0.00344968	Enriched	OTU36	-6.8195	7.72012	14.046	0.00017839	0.00603823	NotSig	OTU1585	-6.13003	7.6924	11.2715	0.000787078	0.0266414	NotSig
OTU1341	8.4621	17.4133	15.0239	0.000106158	0.00348294	Enriched	OTU1296	-6.994	7.86893	13.855	0.000197472	0.00648753	NotSig	OTU1313	-4.92372	8.6497	11.1694	0.000831583	0.0267269	NotSig
OTU857	-6.80218	8.23546	14.9717	0.000109134	0.00348294	NotSig	OTU1014	8.06791	12.1112	13.7388	0.000210073	0.00670433	NotSig	OTU407	-6.07313	7.65169	11.1154	0.000856129	0.0267269	NotSig
OTU1353	13.1993	14.3248	14.8697	0.0001152	0.00352416	Enriched	OTU20	-6.51103	7.48118	13.654	0.000219769	0.00681895	NotSig	OTU34	-6.43938	7.90933	11.0856	0.000870003	0.0267269	NotSig
OTU36	-5.71289	7.48296	14.8447	0.000116736	0.00352416	NotSig	OTU664	6.63554	10.05	13.5939	0.000226924	0.00685065	NotSig	OTU992	-6.1499	7.70824	11.0348	0.000894193	0.0267269	NotSig
OTU51	9.00075	10.2192	14.7836	0.000120581	0.00354444	Enriched	OTU912	-7.43203	8.24513	13.3969	0.000252036	0.00740853	NotSig	OTU995	-6.46054	7.94458	10.988	0.00091702	0.0267269	NotSig
OTU139	-6.42813	7.95141	14.5747	0.000134708	0.00385818	NotSig	OTU1585	-6.80611	7.7073	13.2807	0.000268155	0.00768024	NotSig	OTU1396	-8.63308	13.2663	10.9437	0.000939246	0.0267269	Depleted
OTU786	9.21819	10.4233	14.4439	0.000144399	0.00403235	Enriched	OTU193	-7.51142	8.29582	13.1625	0.000285605	0.00786586	NotSig	OTU10	-5.95838	7.57636	10.9088	0.000957096	0.0267269	NotSig
OTU1105	-5.67698	7.3946	14.2065	0.0001638	0.00431135	NotSig	OTU1344	11.0765	11.7416	13.1304	0.000290536	0.00786586	Enriched	OTU377	-5.91486	7.5465	10.8588	0.000983289	0.0267886	NotSig
OTU75	-7.14684	8.52781	14.191	0.00016516	0.00431135	NotSig	OTU139	-7.51272	8.29945	13.085	0.000297665	0.00786586	NotSig	OTU511	-7.76243	8.99898	10.6934	0.00107521	0.0277137	NotSig
OTU193	-6.42417	7.94792	14.1697	0.000167041	0.00431135	NotSig	OTU1343	6.49517	11.837	13.053	0.000302804	0.00786586	NotSig	OTU1608	-5.97511	7.58781	10.6931	0.00107539	0.0277137	NotSig
OTU18	-9.84191	11.0063	14.0894	0.000174319	0.00431135	Depleted	OTU1608	-6.6519	7.58669	12.7573	0.000354629	0.00887047	NotSig	OTU1372	7.03809	8.50517	10.6142	0.00112226	0.0277137	NotSig
OTU140	-7.07061	8.46115	14.0065	0.000182184	0.00431135	NotSig	OTU407	-6.75079	7.65964	12.7074	0.000364212	0.00887047	NotSig	OTU1522	-6.27125	7.77846	10.5691	0.00114993	0.0277137	NotSig
OTU1196	6.81255	9.87006	13.985	0.000184274	0.00431135	NotSig	OTU43	-6.94838	7.84478	12.7018	0.000365301	0.00887047	NotSig	OTU169	-6.81964	8.24933	10.5291	0.00117511	0.0277137	NotSig
OTU613	5.88666	7.65815	13.9787	0.000184895	0.00431135	NotSig	OTU692	8.81642	9.57844	12.5577	0.000394585	0.0093777	NotSig	OTU1574	-6.49713	7.95727	10.4952	0.00119686	0.0277137	NotSig
OTU544	9.03096	10.2471	13.9576	0.000186985	0.00431135	Enriched	OTU202	-6.83717	7.75134	12.4751	0.000412419	0.00946355	NotSig	OTU543	7.04278	8.5091	10.4691	0.00121389	0.0277137	NotSig
OTU572	9.15409	10.3627	13.9039	0.000192402	0.00431135	Enriched	OTU258	-11.1766	11.8336	12.4628	0.000415142	0.00946355	Depleted	OTU20	-5.84386	7.49923	10.4663	0.00121573	0.0277137	NotSig
OTU1585	-5.71186	7.47299	13.8982	0.000192988	0.00431135	NotSig	OTU377	-6.59322	7.53704	12.1217	0.000498384	0.0111339	NotSig	OTU790	7.00948	8.48273	10.3074	0.00132496	0.0295997	NotSig
OTU632	5.83595	7.62633	13.8	0.00020334	0.0044128	NotSig	OTU1600	-5.12287	8.06673	11.9997	0.00053209	0.0116538	NotSig	OTU1363	7.27854	8.69779	10.2516	0.00136567	0.0299108	NotSig
OTU596	6.72383	14.4953	13.7504	0.000208775	0.0044128	NotSig	OTU1358	11.703	12.3575	11.8642	0.000572219	0.0120723	Enriched	OTU152	-5.80775	7.48027	10.159	0.00143601	0.029955	NotSig
OTU469	7.40443	8.79671	13.712	0.000213087	0.0044128	NotSig	OTU6	-6.44333	7.42309	11.8623	0.000572811	0.0120723	NotSig	OTU43	-6.25841	7.81139	10.1556	0.00143864	0.029955	NotSig
OTU125	-6.16796	7.76631	13.6233	0.000223391	0.0044128	NotSig	OTU169	-7.50036	8.33118	11.7593	0.0006054	0.0125228	NotSig	OTU1544	-4.80372	8.55218	10.1357	0.00145428	0.029955	NotSig
OTU218	5.82079	7.61483	13.6057	0.000225504	0.0044128	NotSig	OTU966	-7.07358	7.95196	11.5768	0.000667793	0.0135012	NotSig	OTU792	11.6774	12.8043	10.0632	0.00151262	0.029955	Enriched
OTU1608	-5.60344	7.37961	13.583	0.000228249	0.0044128	NotSig	OTU73	-7.02046	7.85739	11.5517	0.000676874	0.0135012	NotSig	OTU1526	-6.149	7.72912	10.0606	0.00151477	0.029955	NotSig
OTU1379	7.40097	8.79349	13.5509	0.000232177	0.0044128	NotSig	OTU393	-6.47008	7.45056	11.4431	0.00071759	0.0140622	NotSig	OTU128	10.0917	13.1648	10.0085	0.00155815	0.029955	Enriched
OTU1240	5.83605	7.62633	13.5148	0.000236687	0.0044128	NotSig	OTU1043	-5.88761	9.65823	11.3485	0.000755084	0.0145419	NotSig	OTU16	-5.47323	7.27767	10.0042	0.00156183	0.029955	NotSig
OTU1149	11.7862	12.9212	13.4822	0.000240832	0.0044128	Enriched	OTU457	-8.56431	9.31252	11.3044	0.000773246	0.0146392	NotSig	OTU6	-5.76998	7.45043	9.95698	0.0016024	0.029955	NotSig
OTU1219	5.81569	7.61105	13.4746	0.000241814	0.0044128	NotSig	OTU175	-6.73174	7.6263	11.2336	0.000803298	0.0149526	NotSig	OTU854	-5.64209	7.37233	9.94937	0.00160904	0.029955	NotSig
OTU1562	5.95975	7.70752	13.4674	0.000242741	0.0044128	NotSig	OTU286	-4.78353	6.24444	11.1759	0.000828676	0.0149526	NotSig	OTU1046	-6.14721	7.72912	9.91372	0.00164051	0.0300402	NotSig
OTU1286	5.88297	9.07377	13.4212	0.000248802	0.0044128	NotSig	OTU831	-8.22628	8.93913	11.1574	0.000836961	0.0149526	NotSig	OTU1605	-6.52481	8.0081	9.87285	0.00167735	0.0302194	NotSig
OTU1605	-6.18047	7.761	13.4205	0.000248887	0.0044128	NotSig	OTU1354	2.8458	10.89	11.1266	0.000850987	0.0149526	NotSig	OTU857	-4.01343	8.59403	9.79689	0.00174807	0.0309936	NotSig
OTU1176	5.93004	7.68541	13.2559	0.000271726	0.00470914	NotSig	OTU173	-4.9364	6.44917	11.1141	0.000856731	0.0149526	NotSig	OTU680	6.84388	8.35342	9.66797	0.00187508	0.0326512	NotSig
OTU526	11.9773	13.1105	13.24	0.000274032	0.00470914	Enriched	OTU879	-6.9405	7.81808	11.0035	0.000909397	0.0155859	NotSig	OTU855	-5.50069	7.29084	9.62727	0.00191709	0.0326512	NotSig
OTU158	-5.92093	7.60906	13.168	0.000284768	0.00476674	NotSig	OTU16	-6.15647	7.21417	10.9621	0.000929947	0.0155859	NotSig	OTU1619	-5.74992	7.44548	9.61566	0.00192925	0.0326512	NotSig
OTU950	-9.2179	10.4166	13.1605	0.000285919	0.00476674	Depleted	OTU152	-6.47398	7.46316	10.9514	0.000935351	0.0155859	NotSig	OTU202	-6.14191	7.72912	9.47752	0.00208005	0.0345468	NotSig
OTU1043	-6.07631	9.15602	13.0045	0.000310744	0.00509537	NotSig	OTU75	-8.20173	8.9561	10.9249	0.000948828	0.0155859	NotSig	OTU394	-4.32424	8.5498	9.45729	0.00210312	0.0345468	NotSig
OTU1549	7.2339	8.65606	12.9805	0.000314754	0.00509537	NotSig	OTU414	-7.07852	7.97047	10.8625	0.000981334	0.0158862	NotSig	OTU963	-4.63199	8.81145	9.40452	0.00216451	0.03504	NotSig
OTU9	-6.88033	8.31601	12.9524	0.000319504	0.00509837	NotSig	OTU420	-11.9056	12.5539	10.8312	0.000998054	0.0159261	Depleted	OTU168	-5.7858	7.45214	9.30021	0.00229127	0.0365622	NotSig
OTU202	-5.83617	7.50731	12.9203	0.000325039	0.00511365	NotSig	OTU1011	-5.16586	8.09315	10.7914	0.00101974	0.0159781	NotSig	OTU194	4.17692	8.94522	9.24363	0.00236315	0.0368536	NotSig
OTU575	5.85209	7.63797	12.879	0.000332293	0.00515516	NotSig	OTU208	-6.30004	7.31488	10.7479	0.00104398	0.0159781	NotSig	OTU182	-7.35085	8.72213	9.19729	0.00242374	0.0368536	NotSig
OTU918	-7.35934	8.72391	12.8519	0.000337131	0.00515857	NotSig	OTU26	-7.85414	8.59467	10.7475	0.00104423	0.0159781	NotSig	OTU505	6.81245	8.32933	9.19205	0.00243069	0.0368536	NotSig
OTU823	-6.56983	8.04891	12.6729	0.000371001	0.00554114	NotSig	OTU833	-5.26439	6.61459	10.6899	0.00107721	0.01626	NotSig	OTU73	-6.3538	7.82349	9.18055	0.00244601	0.0368536	NotSig
OTU1233	5.85545	7.63533	12.6602	0.000373528	0.00554114	NotSig	OTU165	-5.26381	6.61459	10.6595	0.00109508	0.0163094	NotSig	OTU175	-6.06532	7.6241	9.15935	0.0024745	0.0368536	NotSig
OTU1262	-5.47848	7.30883	12.6428	0.000377015	0.00554114	NotSig	OTU1574	-5.09191	8.03369	10.5431	0.00116625	0.0169989	NotSig	OTU497	-5.26091	7.1504	9.04146	0.00263925	0.03879	NotSig
OTU733	5.99576	7.72993	12.5327	0.000399887	0.00571094	NotSig	OTU168	-6.46436	7.42296	10.5251	0.00117762	0.0169989	NotSig	OTU1419	6.77326	8.29924	8.9705	0.00274373	0.0398019	NotSig
OTU377	-5.49396	7.34268	12.5269	0.000401144	0.00571094	NotSig	OTU918	-8.41287	9.16978	10.4945	0.0011973	0.0169989	NotSig	OTU184	-5.05285	7.03116	8.90299	0.00284703	0.040771	NotSig
OTU407	-5.64256	7.43635	12.514	0.000403907	0.00571094	NotSig	OTU1619	-6.41775	7.42211	10.4869	0.00120225	0.0169989	NotSig	OTU707	4.08193	8.86775	8.86038	0.00291426	0.0412055	NotSig
OTU1475	5.95502	7.70375	12.4542	0.000417046	0.005823	NotSig	OTU260	-11.8797	12.5285	10.4334	0.00123757	0.0172796	Depleted	OTU1575	-6.03224	7.65204	8.76337	0.00307341	0.042818	NotSig
OTU729	6.97847	8.4505	12.353	0.000440272	0.00591754	NotSig	OTU1389	4.14096	11.2677	10.3899	0.00126704	0.0174727	NotSig	OTU484	6.78873	8.3112	8.74473	0.00310498	0.042818	NotSig
OTU504	7.08158	8.53248	12.3489	0.000441243	0.00591754	NotSig	OTU497	-5.93347	7.05974	10.3201	0.00131588	0.0178389	NotSig	OTU1172	-7.16216	8.47058	8.71409	0.0031576	0.0429549	NotSig
OTU457	-7.50487	8.85498	12.3352	0.000444504	0.00591754	NotSig	OTU1311	-8.16478	8.92123	10.3066	0.00132554	0.0178389	NotSig	OTU966	-6.38346	7.90655	8.69444	0.00319181	0.0429549	NotSig
OTU703	6.86736	8.36334	12.322	0.000447639	0.00591754	NotSig	OTU140	-8.12859	8.88283	10.2542	0.00136374	0.0181345	NotSig	OTU457	-7.87527	9.17004	8.60428	0.00335374	0.0440032	NotSig
OTU616	6.26343	7.91332	12.311	0.000450305	0.00591754	NotSig	OTU204	-7.03368	7.95077	10.1645	0.00143174	0.0186608	NotSig	OTU100	6.72563	8.26271	8.57271	0.00341239	0.0440032	NotSig
OTU789	6.93557	8.41675	12.2748	0.000459111	0.00596311	NotSig	OTU24	-5.14892	6.61131	10.158	0.00143673	0.0186608	NotSig	OTU410	-5.35616	7.20095	8.55422	0.00344723	0.0440032	NotSig
OTU808	6.1738	7.8505	12.234	0.000469268	0.00596988	NotSig	OTU1575	-6.71081	7.66288	10.0998	0.00148288	0.0190389	NotSig	OTU1240	6.57586	8.15057	8.53709	0.00347982	0.0440032	NotSig
OTU1503	-5.40643	9.25825	12.2184	0.000473195	0.00596988	NotSig	OTU392	-5.49156	6.78005	10.0269	0.00154272	0.019582	NotSig	OTU879	-6.26322	7.78854	8.52388	0.00350517	0.0440032	NotSig
OTU540	6.28754	7.93192	12.2087	0.000475666	0.00596988	NotSig	OTU48	-7.96366	8.70335	9.94184	0.00161564	0.0202213	NotSig	OTU413	-7.23106	8.62476	8.52341	0.00350608	0.0440032	NotSig
OTU169	-6.45914	7.98436	12.1843	0.000481922	0.00597741	NotSig	OTU897	-8.13488	8.90869	9.92635	0.00162929	0.0202213	NotSig	OTU69	-6.86203	8.30666	8.48834	0.0035743	0.0443611	NotSig
OTU1390	10.149	11.3142	12.1649	0.000486969	0.00597741	Enriched	OTU201	-5.35137	6.70719	9.89438	0.00165784	0.0203495	NotSig	OTU1270	6.76048	8.28879	8.40003	0.00375214	0.0459927	NotSig
OTU43	-5.92547	7.58197	12.0823	0.000509027	0.00618025	NotSig	OTU22	-6.03117	7.12013	9.79164	0.00175307	0.0212724	NotSig	OTU710	6.183	7.86945	8.34836	0.00386036	0.0459927	NotSig
OTU911	5.68448	7.52801	11.9236	0.000554282	0.00646521	NotSig	OTU417	-5.35232	6.70719	9.76988	0.00177394	0.0212724	NotSig	OTU1309	-6.44395	7.95592	8.34808	0.00386095	0.0459927	NotSig
OTU1522	-5.82873	7.54959	11.905	0.000559835	0.00646521	NotSig	OTU394	-7.85623	8.59919	9.75315	0.00179015	0.0212724	NotSig	OTU22	-5.35773	7.2032	8.3436	0.00387047	0.0459927	NotSig
OTU334	5.41399	7.36919	11.9048	0.000559892	0.00646521	NotSig	OTU83	-6.3001	7.33575	9.71328	0.00182942	0.0213149	NotSig	OTU341	-6.02707	7.65204	8.30793	0.00394724	0.0461301	NotSig
OTU1272	6.14313	7.82991	11.9004	0.000561225	0.00646521	NotSig	OTU9	-7.92243	8.71518	9.71079	0.0018319	0.0213149	NotSig	OTU198	-4.26866	8.80645	8.29995	0.00396463	0.0461301	NotSig
OTU640	6.0352	7.75598	11.8985	0.000561778	0.00646521	NotSig	OTU1526	-4.79082	7.77907	9.6682	0.00187485	0.0215898	NotSig	OTU692	6.21883	7.89434	8.24279	0.00409141	0.0466598	NotSig
OTU6	-5.33144	7.25756	11.8729	0.000569581	0.00646521	NotSig	OTU164	-8.57358	9.32872	9.61412	0.00193087	0.022008	NotSig	OTU850	-5.46323	7.26812	8.2197	0.0041438	0.0466598	NotSig
OTU373	6.23483	7.89369	11.8617	0.000573014	0.00646521	NotSig	OTU184	-5.7134	6.91351	9.5795	0.00196762	0.0222003	NotSig	OTU1252	-4.8258	6.92841	8.18041	0.00423452	0.0466598	NotSig
OTU1277	6.00058	7.73343	11.8306	0.000582663	0.00647968	NotSig	OTU341	-6.70556	7.66288	9.54989	0.00199962	0.0222362	NotSig	OTU1043	-8.22619	9.47069	8.1644	0.00427206	0.0466598	NotSig
OTU421	-9.82033	10.995	11.8203	0.000585897	0.00647968	Depleted	OTU729	6.95054	7.98149	9.53982	0.00201061	0.0222362	NotSig	OTU1045	-8.17416	9.43421	8.15485	0.00429462	0.0466598	NotSig
OTU475	5.99111	7.72683	11.7697	0.000602039	0.00654991	NotSig	OTU84	-4.91308	6.44917	9.51132	0.00204208	0.0223628	NotSig	OTU821	6.01591	7.75583	8.15444	0.00429559	0.0466598	NotSig
OTU958	-7.0357	8.45338	11.7637	0.000603975	0.00654991	NotSig	OTU147	-5.18337	6.62948	9.47338	0.00208475	0.0226085	NotSig	OTU1176	5.93179	7.70012	8.1515	0.00430256	0.0466598	NotSig
OTU658	6.2702	7.91921	11.7278	0.000615732	0.0066132	NotSig	OTU1408	-7.24706	8.13927	9.40745	0.00216106	0.0232106	NotSig	OTU932	-5.9229	7.53546	8.09841	0.00443041	0.0475159	NotSig
OTU1551	5.92346	7.68118	11.7039	0.000623687	0.00663484	NotSig	OTU1313	-7.94092	8.72663	9.37108	0.00220436	0.0234501	NotSig	OTU1235	6.35512	7.99031	8.08013	0.00447533	0.0475159	NotSig
OTU528	8.6416	9.88774	11.6722	0.000634414	0.00668529	Enriched	OTU1252	-5.49206	6.78005	9.33403	0.00224937	0.0237033	NotSig	OTU414	-6.38374	7.9231	8.05647	0.00453415	0.0475159	NotSig
OTU1320	8.3184	13.4771	11.6194	0.000652679	0.00681348	NotSig	OTU958	-8.08432	8.86942	9.30371	0.0022869	0.0238735	NotSig	OTU218	6.05669	7.7834	8.04949	0.00455166	0.0475159	NotSig
OTU1052	6.37275	7.99195	11.5924	0.000662234	0.00684921	NotSig	OTU1544	-7.83719	8.6195	9.26273	0.00233864	0.0241876	NotSig	OTU1457	6.61286	8.17792	7.9944	0.00469222	0.0485297	NotSig
OTU154	6.56021	8.1292	11.553	0.00067639	0.00693144	NotSig	OTU1254	8.57638	9.36823	9.11907	0.00252959	0.0259225	NotSig	OTU155	-5.04688	7.07233	7.91416	0.00490494	0.0490924	NotSig
OTU1309	-6.0974	7.71335	11.4987	0.000696445	0.00705147	NotSig	OTU762	6.82674	7.87561	9.03978	0.00264168	0.0267185	NotSig	OTU132	6.20645	7.88588	7.90157	0.00493918	0.0490924	NotSig
OTU1344	9.07004	10.2826	11.4873	0.000700728	0.00705147	Enriched	OTU572	7.1935	8.16889	9.03051	0.0026551	0.0267185	NotSig	OTU1518	-5.27606	7.15674	7.89844	0.00494774	0.0490924	NotSig
OTU656	6.52964	8.10653	11.4222	0.000725718	0.00723774	NotSig	OTU8	-5.75905	6.95097	8.98293	0.00272513	0.0269024	NotSig	OTU551	7.16041	8.60146	7.89483	0.00495763	0.0490924	NotSig
OTU939	-10.0975	11.2642	11.3739	0.000744816	0.00726717	Depleted	OTU932	-6.60034	7.52341	8.95241	0.00277104	0.0269024	NotSig	OTU68	6.21984	7.89499	7.87501	0.00501227	0.0490924	NotSig
OTU972	5.41454	7.36919	11.3666	0.000747784	0.00726717	NotSig	OTU39	-6.46979	7.43606	8.95092	0.0027733	0.0269024	NotSig	OTU1275	6.04317	7.77427	7.87161	0.00502168	0.0490924	NotSig
OTU11	-8.96026	11.9491	11.3538	0.000752923	0.00726717	Depleted	OTU1250	-5.14566	8.06787	8.93989	0.00279009	0.0269024	NotSig	OTU105	6.71942	8.25951	7.85991	0.00505428	0.0490924	NotSig
OTU1038	-10.9029	14.4891	11.3495	0.000754693	0.00726717	Depleted	OTU1044	-4.65959	6.24444	8.93747	0.0027938	0.0269024	NotSig	OTU1193	5.84222	7.64201	7.83635	0.00512059	0.0493078	NotSig
OTU707	5.91446	10.0659	11.2814	0.000782859	0.00739661	NotSig	OTU5	-5.89134	7.04865	8.91018	0.00283585	0.0270739	NotSig	OTU76	6.56775	8.14423	7.78528	0.00526737	0.0502876	NotSig
OTU757	6.46006	8.05532	11.2792	0.000783824	0.00739661	NotSig	OTU917	-4.90367	6.44917	8.82741	0.00296739	0.0280244	NotSig	OTU800	6.45769	8.06449	7.75518	0.00535588	0.0506993	NotSig
OTU966	-6.03294	7.66818	11.2533	0.000794796	0.00739661	NotSig	OTU960	8.53393	9.32942	8.81626	0.00298559	0.0280244	NotSig	OTU729	5.73038	7.5708	7.70451	0.00550829	0.0517038	NotSig
OTU533	5.60288	7.48331	11.2427	0.000799378	0.00739661	NotSig	OTU1336	7.9784	12.2426	8.69386	0.00319283	0.0297199	NotSig	OTU204	-6.33619	7.90554	7.66765	0.00562197	0.052322	NotSig
OTU1235	5.94922	7.69936	11.2383	0.000801244	0.00739661	NotSig	OTU401	-5.96454	7.06096	8.65506	0.00326155	0.0301087	NotSig	OTU393	-4.24303	7.50587	7.63433	0.00572677	0.052322	NotSig
OTU1417	5.678	7.52379	11.1929	0.000821107	0.00751784	NotSig	OTU44	-6.33913	9.37739	8.58652	0.00338661	0.0308815	NotSig	OTU1433	-4.94271	7.01362	7.62068	0.00577027	0.052322	NotSig
OTU854	-5.22133	7.18872	11.1358	0.000846782	0.00768989	NotSig	OTU1219	7.45341	8.38468	8.5755	0.00340717	0.0308815	NotSig	OTU420	-11.2202	12.3521	7.62025	0.00577164	0.052322	Depleted
OTU879	-5.87576	7.55983	11.085	0.000870309	0.00775152	NotSig	OTU1472	8.77159	9.54822	8.55078	0.00345374	0.0308815	NotSig	OTU1557	5.90216	7.68074	7.57703	0.00591167	0.052322	NotSig
OTU709	5.47049	7.39889	11.0819	0.000871755	0.00775152	NotSig	OTU922	3.21109	10.1136	8.54967	0.00345585	0.0308815	NotSig	OTU1503	-8.32576	9.564	7.57442	0.00592025	0.052322	Depleted
OTU48	-5.10119	8.32377	11.0763	0.000874388	0.00775152	NotSig	OTU611	6.93922	7.96737	8.52336	0.00350616	0.0309456	NotSig	OTU1033	-5.3889	7.22662	7.55222	0.00599361	0.052322	NotSig
OTU1185	6.86133	8.35783	11.0311	0.000895949	0.00788012	NotSig	OTU1518	-5.96775	7.06096	8.517	0.00351843	0.0309456	NotSig	OTU703	5.53322	7.4509	7.54446	0.00601949	0.052322	NotSig
OTU546	8.9156	10.1413	10.9781	0.000921951	0.00804546	Enriched	OTU471	7.18276	8.16282	8.49748	0.0035564	0.0309862	NotSig	OTU201	-4.69078	6.87353	7.54068	0.00603212	0.052322	NotSig
OTU1025	6.65704	8.20226	10.943	0.000939557	0.00813555	NotSig	OTU546	6.65763	7.74778	8.46936	0.00361178	0.0309862	NotSig	OTU260	-11.1944	12.3268	7.53757	0.00604255	0.052322	Depleted
OTU1579	6.39676	8.00936	10.9091	0.000956951	0.00814114	NotSig	OTU722	6.201	9.59533	8.46087	0.00362869	0.0309862	NotSig	OTU5	-5.21738	7.13375	7.47685	0.00624973	0.0536996	NotSig
OTU1474	5.91168	14.4667	10.9015	0.000960862	0.00814114	NotSig	OTU1065	6.93862	7.96737	8.45614	0.00363813	0.0309862	NotSig	OTU248	-5.53256	7.32276	7.44796	0.00635084	0.0540337	NotSig
OTU508	5.40183	7.35982	10.8992	0.000962069	0.00814114	NotSig	OTU583	6.91	7.94458	8.44025	0.00367005	0.0309862	NotSig	OTU216	7.94265	9.25951	7.42227	0.00644213	0.0540337	NotSig
OTU12	-7.02687	10.7284	10.8848	0.000969564	0.00814288	NotSig	OTU889	-4.63001	6.24444	8.43065	0.00368949	0.0309862	NotSig	OTU1271	7.93097	9.24881	7.41955	0.00645189	0.0540337	NotSig
OTU1349	10.3765	13.1715	10.7706	0.00103124	0.00859624	Enriched	OTU735	7.09824	8.09658	8.40542	0.00374104	0.0311847	NotSig	OTU469	5.77925	7.60172	7.40576	0.00650155	0.0540337	NotSig
OTU704	5.20499	7.24553	10.701	0.00107077	0.00883435	NotSig	OTU69	-7.53588	8.39315	8.38927	0.00377442	0.0312299	NotSig	OTU1104	-5.21524	7.13375	7.39777	0.00653048	0.0540337	NotSig
OTU766	5.23853	7.27007	10.6926	0.00107562	0.00883435	NotSig	OTU868	-6.63574	7.52617	8.33737	0.00388377	0.0318983	NotSig	OTU417	-4.69272	6.87353	7.36789	0.00663988	0.0541396	NotSig
OTU536	6.15893	9.96576	10.6364	0.00110884	0.0089153	NotSig	OTU4	-5.23654	6.64771	8.26759	0.00403591	0.0324777	NotSig	OTU1219	5.45533	7.40446	7.3612	0.00666462	0.0541396	NotSig
OTU992	-3.96732	7.53708	10.6284	0.00111365	0.0089153	NotSig	OTU1516	-5.21856	6.61459	8.26646	0.00403842	0.0324777	NotSig	OTU1233	5.51487	7.43943	7.35471	0.00668874	0.0541396	NotSig
OTU73	-5.92362	7.58996	10.6122	0.00112342	0.0089153	NotSig	OTU250	-7.44226	8.3178	8.26506	0.00404153	0.0324777	NotSig	OTU129	7.97334	9.2872	7.34174	0.00673716	0.0541396	NotSig
OTU568	9.74911	10.9289	10.608	0.00112598	0.0089153	Enriched	OTU1090	7.33603	8.29118	8.23346	0.0041125	0.0328118	NotSig	OTU993	-4.97177	6.99485	7.22918	0.00717278	0.0563729	NotSig
OTU1192	7.33332	13.3728	10.5857	0.00113968	0.0089153	NotSig	OTU63	-12.0401	12.6879	8.17334	0.00425105	0.0336767	Depleted	OTU1124	5.64511	9.05653	7.22612	0.00718502	0.0563729	NotSig
OTU1396	-8.32314	12.8905	10.5845	0.00114037	0.0089153	NotSig	OTU1074	7.19981	8.17938	8.15756	0.0042882	0.0337318	NotSig	OTU1604	7.78901	9.12535	7.216	0.00722567	0.0563729	NotSig
OTU420	-10.8299	11.9793	10.5825	0.00114163	0.0089153	Depleted	OTU843	-5.38239	11.0376	8.11196	0.0043974	0.0341791	NotSig	OTU868	-5.96241	7.53909	7.20945	0.00725205	0.0563729	NotSig
OTU414	-6.04282	7.68383	10.5701	0.00114933	0.0089153	NotSig	OTU942	-5.21549	6.61459	8.10236	0.00442077	0.0341791	NotSig	OTU146	-5.13744	7.07961	7.19396	0.00731493	0.0563729	NotSig
OTU260	-10.8041	11.9542	10.4592	0.00122041	0.00940134	Depleted	OTU816	-5.6599	11.9327	8.09307	0.00444349	0.0341791	NotSig	OTU1502	-5.41077	7.259	7.18725	0.00734235	0.0563729	NotSig
OTU175	-5.61275	7.41144	10.4346	0.00123675	0.00943532	NotSig	OTU172	-6.22384	7.30819	8.08332	0.00446746	0.0341791	NotSig	OTU41	-3.82685	8.49959	7.18091	0.00736835	0.0563729	NotSig
OTU83	-5.30825	7.1885	10.4272	0.00124171	0.00943532	NotSig	OTU732	6.54456	7.66463	8.02899	0.00460344	0.0349588	NotSig	OTU8	-5.07922	7.05613	7.15848	0.00746102	0.0566936	NotSig
OTU204	-6.01318	7.66835	10.3944	0.001264	0.00953979	NotSig	OTU146	-5.8215	6.96356	8.01781	0.00463196	0.0349588	NotSig	OTU1428	-5.20785	7.13375	7.12429	0.00760465	0.0571044	NotSig
OTU912	-4.57401	7.94522	10.3162	0.00131865	0.00988548	NotSig	OTU1568	-5.53044	6.81089	7.98314	0.00472151	0.0350792	NotSig	OTU1241	8.08677	9.38569	7.11938	0.00762552	0.0571044	NotSig
OTU1544	-5.04558	8.25317	10.219	0.00139001	0.0103509	NotSig	OTU167	-5.24311	6.64771	7.98112	0.00472677	0.0350792	NotSig	OTU373	5.5719	7.4735	7.10931	0.00766846	0.0571044	NotSig
OTU1270	5.2953	7.29676	10.114	0.00147145	0.0108848	NotSig	OTU1353	8.54688	9.30536	7.97525	0.00474213	0.0350792	NotSig	OTU1349	5.09315	8.62783	7.08369	0.00777888	0.0575431	NotSig
OTU1294	8.31308	9.58742	9.98466	0.0015785	0.0115999	NotSig	OTU857	-5.84064	8.64602	7.93496	0.00484887	0.0356328	NotSig	OTU63	-11.3552	12.4854	7.07113	0.00783359	0.0575666	Depleted
OTU1364	7.3947	8.78888	9.96407	0.00159625	0.0116536	NotSig	OTU410	-6.00238	7.12768	7.91548	0.00490136	0.0357831	NotSig	OTU942	-4.56535	6.79648	6.98904	0.00820105	0.0591533	NotSig
OTU855	-5.06486	7.11749	9.88145	0.00166954	0.0121096	NotSig	OTU178	-5.18264	6.61131	7.88035	0.00499749	0.036194	NotSig	OTU154	5.51489	7.43943	6.9736	0.00827207	0.0591533	NotSig
OTU16	-5.05427	7.10591	9.68346	0.00185934	0.0133993	NotSig	OTU1504	-4.79297	7.78664	7.87134	0.00502244	0.036194	NotSig	OTU147	-4.53456	6.81599	6.96824	0.0082969	0.0591533	NotSig
OTU168	-5.34158	7.25922	9.65887	0.00188439	0.0134757	NotSig	OTU1220	8.63685	9.42683	7.79802	0.00523035	0.0374507	NotSig	OTU1194	4.87527	8.4647	6.9472	0.00839504	0.0591533	NotSig
OTU706	5.03089	7.15792	9.64945	0.00189408	0.0134757	NotSig	OTU1572	-6.78389	7.78041	7.75108	0.00536804	0.0381917	NotSig	OTU964	-4.56412	6.79648	6.94424	0.00840896	0.0591533	NotSig
OTU1256	-5.16137	8.34097	9.60439	0.00194113	0.013723	NotSig	OTU742	4.89593	6.62879	7.69676	0.00553199	0.0391091	NotSig	OTU1282	5.3933	7.36855	6.94423	0.00840898	0.0591533	NotSig
OTU897	-5.35084	8.50691	9.54669	0.0020031	0.0140721	NotSig	OTU1112	-5.55095	6.82714	7.65758	0.00565342	0.0393705	NotSig	OTU1051	-4.80638	7.91388	6.94185	0.00842021	0.0591533	NotSig
OTU1389	6.33897	12.909	9.51268	0.00204057	0.0142458	NotSig	OTU963	-8.1013	8.88858	7.65254	0.00566925	0.0393705	NotSig	OTU1447	4.72757	8.35859	6.92927	0.00847962	0.0591591	NotSig
OTU610	3.92439	7.64563	9.46541	0.00209382	0.014484	NotSig	OTU1216	5.10514	9.93034	7.6508	0.00567471	0.0393705	NotSig	OTU1284	5.37316	7.35643	6.91931	0.00852697	0.0591591	NotSig
OTU955	5.28002	7.28746	9.45946	0.00210063	0.014484	NotSig	OTU874	-7.17338	8.1051	7.60509	0.00582037	0.0401318	NotSig	OTU165	-4.56273	6.79648	6.89357	0.00865063	0.0596466	NotSig
OTU14	-4.70586	9.8845	9.36792	0.00220816	0.0151145	NotSig	OTU1419	8.9643	9.68592	7.5753	0.00591734	0.0405501	NotSig	OTU523	8.04229	9.34556	6.75465	0.00935038	0.0640759	NotSig
OTU1254	6.61615	8.17107	9.35883	0.00221914	0.0151145	NotSig	OTU1104	-5.86115	7.04865	7.49815	0.00617623	0.0420662	NotSig	OTU323	6.16187	7.85403	6.73349	0.00946193	0.0643163	NotSig
OTU576	7.68971	10.594	9.21565	0.00239955	0.016185	NotSig	OTU198	-8.07997	8.86871	7.47292	0.0062634	0.0424013	NotSig	OTU1390	8.16966	9.45883	6.72621	0.00950062	0.0643163	NotSig
OTU1358	10.2973	11.4595	9.21127	0.00240529	0.016185	Enriched	OTU1428	-5.86009	7.04865	7.44867	0.00634834	0.0426675	NotSig	OTU83	-4.0916	7.41006	6.69979	0.00964245	0.0645864	NotSig
OTU1220	5.09692	7.18711	9.17268	0.00245654	0.0163596	NotSig	OTU156	-5.5176	6.81089	7.43643	0.00639167	0.0426675	NotSig	OTU1516	-4.55683	6.79648	6.67633	0.00977017	0.0645864	NotSig
OTU1408	-6.2049	7.82407	9.16971	0.00246053	0.0163596	NotSig	OTU1595	-6.77882	7.78041	7.42922	0.00641731	0.0426675	NotSig	OTU1344	6.97548	8.45415	6.67619	0.00977092	0.0645864	NotSig
OTU1275	5.97786	7.71837	9.12476	0.00252172	0.0166673	NotSig	OTU1149	8.37672	9.14841	7.4092	0.00648911	0.0428613	NotSig	OTU1292	5.47506	7.41621	6.67603	0.0097718	0.0645864	NotSig
OTU63	-10.9646	12.112	9.07727	0.00258807	0.0170051	Depleted	OTU1187	-4.22726	11.0327	7.39977	0.00652321	0.0428613	NotSig	OTU613	5.06497	7.18719	6.62887	0.0100339	0.0657077	NotSig
OTU603	7.22856	11.111	9.05098	0.00262554	0.0170738	NotSig	OTU1398	-4.97271	8.0002	7.3297	0.00678242	0.0443039	NotSig	OTU1549	5.28613	7.30666	6.6199	0.0100845	0.0657077	NotSig
OTU248	-5.20829	7.14419	9.04851	0.00262908	0.0170738	NotSig	OTU1502	-6.06418	7.20168	7.30066	0.00689294	0.044764	NotSig	OTU1242	5.14277	7.22823	6.6096	0.010143	0.0657077	NotSig
OTU1600	-3.59847	7.81176	9.02632	0.00266119	0.0171824	NotSig	OTU1256	-5.93766	8.73734	7.28375	0.00695811	0.0449261	NotSig	OTU658	5.43582	7.39263	6.60369	0.0101767	0.0657077	NotSig
OTU1343	7.18479	11.9908	9.00068	0.00269879	0.017325	NotSig	OTU1033	-6.04922	7.1578	7.25139	0.00708462	0.04548	NotSig	OTU875	5.67883	7.53893	6.54783	0.0105012	0.067413	NotSig
OTU1526	-4.06687	7.54994	8.91975	0.00282104	0.0180063	NotSig	OTU1441	6.42158	7.57634	7.2282	0.0071767	0.0458079	NotSig	OTU1085	7.47416	8.86279	6.4825	0.0108942	0.069536	NotSig
OTU463	5.11204	7.19752	8.88593	0.00287376	0.0182386	NotSig	OTU1335	8.5173	9.31999	7.20192	0.00728257	0.0462195	NotSig	OTU1263	3.91575	8.74575	6.44653	0.0111169	0.0705545	NotSig
OTU497	-4.86958	6.99465	8.86593	0.00290543	0.0182999	NotSig	OTU411	-4.89185	8.51211	7.16445	0.00743625	0.0467491	NotSig	OTU588	6.32629	7.96849	6.39723	0.0114298	0.0716413	NotSig
OTU1292	5.53162	7.43526	8.85918	0.00291619	0.0182999	NotSig	OTU1259	8.57312	9.3703	7.15307	0.00748359	0.0467491	NotSig	OTU213	5.41401	7.38059	6.39351	0.0114538	0.0716413	NotSig
OTU1174	8.82869	11.6513	8.84365	0.00294111	0.0183532	Enriched	OTU1294	8.20539	9.04107	7.14746	0.00750703	0.0467491	NotSig	OTU339	7.44429	8.83798	6.38937	0.0114806	0.0716413	NotSig
OTU1046	-4.06481	7.54994	8.82421	0.0029726	0.0184466	NotSig	OTU265	-5.32406	6.68959	7.12762	0.00759055	0.0467491	NotSig	OTU833	-4.54818	6.79648	6.35184	0.011726	0.0727663	NotSig
OTU1050	-8.04563	12.5012	8.74644	0.00310206	0.019132	NotSig	OTU1185	8.04924	8.90239	7.11489	0.00764463	0.0467491	NotSig	OTU504	5.06496	7.18719	6.31152	0.0119956	0.0737081	NotSig
OTU1340	10.6792	11.831	8.73751	0.00311729	0.019132	Enriched	OTU209	-5.26226	6.64771	7.10448	0.00768916	0.0467491	NotSig	OTU167	-4.58554	6.83097	6.30421	0.0120451	0.0737081	NotSig
OTU241	4.98295	7.12641	8.71522	0.00315565	0.0192475	NotSig	OTU712	8.50757	9.31143	7.10106	0.00770383	0.0467491	NotSig	OTU159	8.28821	9.56481	6.29972	0.0120757	0.0737081	Enriched
OTU1418	5.2482	7.27432	8.70661	0.00317058	0.0192475	NotSig	OTU727	6.44991	7.60483	7.09984	0.00770907	0.0467491	NotSig	OTU263	-4.58645	6.83097	6.2767	0.0122336	0.0738542	NotSig
OTU26	-4.20747	8.25723	8.66863	0.00323735	0.0194492	NotSig	OTU148	-5.26264	6.64771	7.08637	0.00776725	0.0467491	NotSig	OTU1245	5.55326	7.46215	6.2671	0.0123001	0.0738542	NotSig
OTU519	10.0734	11.2416	8.66619	0.00324168	0.0194492	Enriched	OTU1037	-6.08579	7.21591	7.08238	0.00778455	0.0467491	NotSig	OTU909	7.44423	8.83798	6.25328	0.0123964	0.0738542	NotSig
OTU850	-5.11083	7.09642	8.65814	0.00325604	0.0194492	NotSig	OTU1334	4.78501	6.45169	7.0426	0.00795933	0.0475431	NotSig	OTU217	5.089	7.2008	6.25009	0.0124187	0.0738542	NotSig
OTU172	-5.2393	7.16628	8.59799	0.00336534	0.0199952	NotSig	OTU543	7.55399	8.43466	6.96937	0.00829165	0.0490076	NotSig	OTU4	-4.58739	6.83097	6.24844	0.0124303	0.0738542	NotSig
OTU97	5.92501	12.3435	8.57258	0.00341264	0.0201439	NotSig	OTU985	-4.53894	6.24444	6.95554	0.008356	0.0490076	NotSig	OTU927	-4.95283	6.98035	6.21514	0.0126662	0.0748581	NotSig
OTU1078	4.30265	7.86413	8.56522	0.00342645	0.0201439	NotSig	OTU1586	-6.05733	7.20168	6.95324	0.00836677	0.0490076	NotSig	OTU530	11.8138	12.9393	6.2018	0.0127621	0.0750274	Enriched
OTU1370	9.47132	10.6648	8.54483	0.00346504	0.0202642	Enriched	OTU1491	6.91964	7.96511	6.95041	0.00837999	0.0490076	NotSig	OTU1272	8.30396	9.57958	6.17605	0.0129491	0.0754325	Enriched
OTU5	-4.92284	6.978	8.50802	0.00353584	0.0205705	NotSig	OTU866	-6.61154	7.65258	6.9307	0.00847285	0.0492926	NotSig	OTU287	-3.67735	7.17104	6.17374	0.012966	0.0754325	NotSig
OTU868	-5.52994	7.336	8.46697	0.00361654	0.0208318	NotSig	OTU1535	6.80056	7.87201	6.85322	0.00884816	0.0510082	NotSig	OTU1225	-4.95542	6.98035	6.15296	0.0131192	0.0758766	NotSig
OTU20	-3.61841	7.35302	8.4662	0.00361806	0.0208318	NotSig	OTU737	4.7757	6.45169	6.85102	0.00885907	0.0510082	NotSig	OTU178	-4.52505	6.80103	6.14503	0.0131782	0.0758766	NotSig
OTU425	-4.92557	8.23749	8.43033	0.00369014	0.0211379	NotSig	OTU1240	7.87118	8.7421	6.82633	0.00898238	0.0512832	NotSig	OTU1564	-5.1416	7.06526	6.10154	0.0135064	0.0773676	NotSig
OTU1065	6.781	8.29296	8.39634	0.00375977	0.0214268	NotSig	OTU1337	7.10485	8.11413	6.82309	0.00899867	0.0512832	NotSig	OTU517	-4.57678	6.85206	6.09009	0.0135942	0.0774733	NotSig
OTU258	-10.0997	11.269	8.38157	0.00379045	0.0214921	Depleted	OTU70	-4.50998	8.42304	6.77725	0.00923268	0.0523498	NotSig	OTU1277	5.11897	7.21489	6.06277	0.0138061	0.0779048	NotSig
OTU152	-3.75495	7.32951	8.33621	0.00388626	0.021924	NotSig	OTU938	-4.52536	6.24444	6.74711	0.00938998	0.0529727	NotSig	OTU885	-4.9591	6.98035	6.06234	0.0138094	0.0779048	NotSig
OTU534	5.34656	7.32919	8.29606	0.00397312	0.0222027	NotSig	OTU1191	8.44828	9.25895	6.73313	0.00946382	0.053121	NotSig	OTU1343	7.40404	12.5544	6.03248	0.014045	0.0786466	NotSig
OTU347	3.54582	7.42163	8.29501	0.00397542	0.0222027	NotSig	OTU1172	-7.85045	8.57599	6.70525	0.00961295	0.053547	NotSig	OTU1090	5.00793	7.15883	6.02787	0.0140818	0.0786466	NotSig
OTU1391	8.12523	9.41889	8.26008	0.00405263	0.0225213	NotSig	OTU62	6.97294	8.00937	6.70105	0.00963559	0.053547	NotSig	OTU148	-4.59613	6.83097	5.97615	0.0145006	0.0805829	NotSig
OTU1157	5.93352	7.68972	8.16216	0.00427734	0.0236524	NotSig	OTU264	-4.52103	6.24444	6.68135	0.00974269	0.0538742	NotSig	OTU1153	5.11372	7.21429	5.94962	0.0147204	0.0810542	NotSig
OTU1261	7.20026	8.62866	8.13947	0.00433119	0.0238322	NotSig	OTU263	-5.27209	6.64771	6.62747	0.0100418	0.0552546	NotSig	OTU616	4.74646	7.02556	5.94841	0.0147305	0.0810542	NotSig
OTU727	4.93733	7.11128	8.11109	0.00439953	0.023981	NotSig	OTU935	6.28536	7.482	6.56452	0.0104032	0.0569624	NotSig	OTU1198	5.09488	7.20145	5.93195	0.0148688	0.0814137	NotSig
OTU509	5.24558	7.26822	8.11041	0.00440117	0.023981	NotSig	OTU981	-6.47096	7.5482	6.50309	0.0107687	0.0583926	NotSig	OTU1613	-4.51855	6.82123	5.91211	0.0150372	0.0819343	NotSig
OTU529	6.46407	8.0553	8.09516	0.00443837	0.0240663	NotSig	OTU1225	-5.64452	6.83717	6.50306	0.0107689	0.0583926	NotSig	OTU126	6.76314	8.28959	5.89538	0.0151807	0.0819468	NotSig
OTU44	-3.90406	8.95447	8.04808	0.0045552	0.0245805	NotSig	OTU1364	6.66697	7.77203	6.44083	0.0111527	0.0601812	NotSig	OTU568	7.28488	8.70694	5.89474	0.0151862	0.0819468	NotSig
OTU184	-4.6859	6.89081	8.01092	0.00464962	0.0249694	NotSig	OTU1471	7.2677	8.24854	6.42013	0.0112834	0.0605941	NotSig	OTU334	5.00827	7.15883	5.86863	0.015413	0.082771	NotSig
OTU1135	-4.53512	9.75538	7.96567	0.0047673	0.0254788	NotSig	OTU927	-5.64778	6.83717	6.38133	0.0115327	0.0616363	NotSig	OTU981	-5.79563	7.5511	5.84324	0.015637	0.083572	NotSig
OTU34	-3.46783	7.74483	7.8759	0.00500979	0.0266473	NotSig	OTU551	6.63174	7.74583	6.35182	0.0117261	0.0623718	NotSig	OTU733	4.746	7.02556	5.80445	0.0159857	0.0850287	NotSig
OTU1033	-5.03034	7.06014	7.83734	0.00511779	0.0270927	NotSig	OTU948	-4.67699	6.33818	6.34021	0.0118031	0.0624836	NotSig	OTU196	-4.58353	9.06672	5.7931	0.0160892	0.0851737	NotSig
OTU1502	-5.0864	7.0876	7.80088	0.00522208	0.0275144	NotSig	OTU242	4.60836	6.37612	6.32463	0.0119073	0.0627378	NotSig	OTU1567	-6.04668	7.72689	5.76017	0.0163935	0.0863752	NotSig
OTU717	4.77991	7.02989	7.7855	0.00526671	0.0276193	NotSig	OTU1144	4.60732	6.37612	6.3048	0.0120411	0.0629062	NotSig	OTU917	-4.22737	6.6751	5.72086	0.0167645	0.0879154	NotSig
OTU866	-5.61123	7.42891	7.73602	0.00541299	0.0282538	NotSig	OTU559	7.26693	8.24854	6.30322	0.0120519	0.0629062	NotSig	OTU939	-10.4859	11.632	5.6883	0.0170784	0.0891427	Depleted
OTU1311	-4.10891	8.556	7.71918	0.00546373	0.0283281	NotSig	OTU1266	6.55996	7.69185	6.27073	0.0122749	0.063459	NotSig	OTU874	-6.4785	8.04441	5.67743	0.0171845	0.0892795	NotSig
OTU1037	-5.10089	7.0985	7.68614	0.00556464	0.0283281	NotSig	OTU236	6.59568	7.71911	6.26649	0.0123043	0.063459	NotSig	OTU853	-5.17077	7.15353	5.66729	0.0172841	0.0893813	NotSig
OTU493	-4.57517	6.8478	7.68546	0.00556674	0.0283281	NotSig	OTU469	6.78165	7.81506	6.26305	0.0123282	0.063459	NotSig	OTU955	4.77358	7.04072	5.63844	0.0175709	0.0904454	NotSig
OTU1104	-4.89252	6.978	7.6841	0.00557096	0.0283281	NotSig	OTU1564	-5.82802	6.94613	6.2165	0.0126565	0.0647605	NotSig	OTU95	7.19801	8.63657	5.58251	0.0181407	0.0929503	NotSig
OTU936	-4.00612	9.3551	7.67743	0.00559156	0.0283281	NotSig	OTU1449	4.60231	6.37612	6.21085	0.012697	0.0647605	NotSig	OTU1493	-4.93782	7.02069	5.53637	0.0186252	0.0949968	NotSig
OTU839	-6.13965	10.9831	7.6758	0.00559663	0.0283281	NotSig	OTU738	6.13834	7.38024	6.14254	0.0131967	0.0670035	NotSig	OTU1224	6.58038	8.15212	5.50058	0.0190102	0.0965198	NotSig
OTU7	-9.63631	10.824	7.67318	0.00560475	0.0283281	Depleted	OTU1342	6.14072	12.8959	6.12062	0.0133614	0.0675325	NotSig	OTU1050	-6.10036	12.892	5.44822	0.0195883	0.0972751	NotSig
OTU1520	-3.59445	7.79484	7.62853	0.00574522	0.0289073	NotSig	OTU613	6.11197	7.3675	6.11033	0.0134394	0.0676208	NotSig	OTU66	4.15487	8.49878	5.43942	0.0196872	0.0972751	NotSig
OTU1595	-5.7574	7.53061	7.62013	0.00577202	0.0289119	NotSig	OTU155	-5.8828	6.95004	6.09052	0.0135909	0.0680762	NotSig	OTU1229	3.05338	8.64606	5.43754	0.0197084	0.0972751	NotSig
OTU8	-4.76187	6.9109	7.61148	0.00579977	0.0289212	NotSig	OTU1255	4.59523	6.37612	6.08119	0.0136628	0.0681312	NotSig	OTU90	6.21203	7.8878	5.4299	0.0197948	0.0972751	NotSig
OTU520	7.10816	8.55789	7.57802	0.00590844	0.0293321	NotSig	OTU125	-3.55574	8.16702	6.05999	0.0138278	0.0686475	NotSig	OTU937	-5.47854	7.34898	5.42846	0.0198112	0.0972751	NotSig
OTU524	6.21279	7.87613	7.55598	0.00598112	0.0295615	NotSig	OTU1483	4.5931	6.37612	6.04295	0.013962	0.0686951	NotSig	OTU173	-4.22191	6.6751	5.42054	0.0199012	0.0972751	NotSig
OTU1032	5.98591	7.72292	7.54328	0.00602344	0.0296275	NotSig	OTU451	8.23217	9.06855	6.04002	0.0139851	0.0686951	NotSig	OTU23	6.12555	7.82831	5.40923	0.0200305	0.0972751	NotSig
OTU769	4.65608	6.97308	7.53609	0.0060475	0.0296275	NotSig	OTU886	-4.9578	6.50742	6.03538	0.0140219	0.0686951	NotSig	OTU324	8.6122	9.85738	5.40688	0.0200575	0.0972751	Enriched
OTU341	-3.9362	7.48265	7.48531	0.00622043	0.0302381	NotSig	OTU1476	5.65624	9.07715	6.01736	0.0141658	0.0689049	NotSig	OTU1097	4.29936	8.03465	5.39194	0.0202299	0.0972751	NotSig
OTU804	4.8828	7.07879	7.48362	0.00622628	0.0302381	NotSig	OTU30	-5.82683	7.07684	6.01458	0.0141881	0.0689049	NotSig	OTU179	-4.93126	7.02069	5.39137	0.0202366	0.0972751	NotSig
OTU831	-4.06056	8.57312	7.43443	0.00639875	0.0309412	NotSig	OTU1514	4.88569	6.62879	5.9887	0.0143978	0.0692796	NotSig	OTU1220	4.40879	6.87607	5.38487	0.0203121	0.0972751	NotSig
OTU70	-3.9881	8.04609	7.37748	0.00660456	0.0317987	NotSig	OTU207	-4.81235	6.42557	5.96804	0.0145674	0.0692796	NotSig	OTU1289	8.49304	9.75088	5.3837	0.0203257	0.0972751	Enriched
OTU1193	4.66569	6.97905	7.31905	0.00682273	0.0327081	NotSig	OTU560	8.12373	8.97375	5.91236	0.015035	0.0692796	NotSig	OTU1408	-5.02099	8.09675	5.3827	0.0203373	0.0972751	NotSig
OTU530	4.51912	6.91399	7.31131	0.00685221	0.0327091	NotSig	OTU228	4.53033	6.49075	5.9033	0.0151126	0.0692796	NotSig	OTU208	-3.24155	7.44949	5.37921	0.0203781	0.0972751	NotSig
OTU197	-4.15414	9.5524	7.27305	0.00699967	0.0331878	NotSig	OTU1567	-4.74339	7.77637	5.90253	0.0151192	0.0692796	NotSig	OTU144	-4.92999	7.02069	5.36332	0.0205646	0.0977135	NotSig
OTU1518	-4.85032	7.00158	7.26991	0.00701192	0.0331878	NotSig	OTU667	5.66394	7.06088	5.90072	0.0151347	0.0692796	NotSig	OTU1398	-3.55785	7.96682	5.35652	0.0206449	0.0977135	NotSig
OTU542	4.26927	9.29399	7.25287	0.00707878	0.0332901	NotSig	OTU251	-4.64872	6.33818	5.89239	0.0152064	0.0692796	NotSig	OTU758	10.64	11.7852	5.34397	0.0207941	0.098004	Enriched
OTU1567	-5.71269	7.5059	7.24923	0.00709315	0.0332901	NotSig	OTU668	5.6637	7.06088	5.88722	0.0152512	0.0692796	NotSig	OTU797	6.03359	7.76614	5.32916	0.0209714	0.0984248	NotSig
OTU401	-4.85286	7.00158	7.23268	0.00715881	0.0334577	NotSig	OTU1433	-5.7411	6.87812	5.84579	0.0156144	0.0692796	NotSig	OTU336	-5.29309	7.23519	5.32145	0.0210645	0.098448	NotSig
OTU874	-6.12598	7.79632	7.21601	0.0072256	0.0336292	NotSig	OTU49	-4.25227	6.14333	5.84371	0.0156329	0.0692796	NotSig	OTU869	-5.29254	7.23519	5.30512	0.0212629	0.098961	NotSig
OTU1578	4.66586	6.9793	7.18185	0.00736446	0.0341332	NotSig	OTU81	-4.25227	6.14333	5.84371	0.0156329	0.0692796	NotSig	OTU756	5.03556	7.17272	5.29542	0.0213816	0.0991005	NotSig
OTU569	4.68591	6.99067	7.16636	0.00742833	0.034287	NotSig	OTU187	-4.25227	6.14333	5.84371	0.0156329	0.0692796	NotSig	OTU1519	-4.03613	7.38528	5.27477	0.0216366	0.0998681	NotSig
OTU993	-4.64616	6.85775	7.1537	0.00748093	0.0343877	NotSig	OTU262	-4.25227	6.14333	5.84371	0.0156329	0.0692796	NotSig	OTU1025	4.56148	6.94405	5.25024	0.0219437	0.100869	NotSig
OTU1428	-4.87123	6.978	7.09894	0.00771294	0.0353088	NotSig	OTU548	-4.25227	6.14333	5.84371	0.0156329	0.0692796	NotSig	OTU604	-5.15455	7.15353	5.23769	0.0221026	0.101183	NotSig
OTU1296	-3.36866	7.68887	7.07388	0.00782156	0.0356536	NotSig	OTU825	-4.25227	6.14333	5.84371	0.0156329	0.0692796	NotSig	OTU730	5.82988	7.63268	5.20563	0.0225139	0.102645	NotSig
OTU1109	4.63587	6.96161	7.0669	0.00785209	0.0356536	NotSig	OTU836	-4.25227	6.14333	5.84371	0.0156329	0.0692796	NotSig	OTU27	-9.19243	10.3435	5.19439	0.0226599	0.102891	Depleted
OTU981	-5.46899	7.34717	7.04661	0.00794153	0.035675	NotSig	OTU900	-4.25227	6.14333	5.84371	0.0156329	0.0692796	NotSig	OTU1286	6.25789	9.50259	5.16759	0.0230122	0.104067	NotSig
OTU92	9.91223	11.0844	7.04349	0.00795539	0.035675	Enriched	OTU979	-4.25227	6.14333	5.84371	0.0156329	0.0692796	NotSig	OTU421	-10.2078	11.3603	5.15832	0.0231353	0.104202	Depleted
OTU597	8.12193	9.41927	7.04091	0.00796684	0.035675	NotSig	OTU1133	-4.25227	6.14333	5.84371	0.0156329	0.0692796	NotSig	OTU96	5.82995	7.63268	5.14237	0.0233487	0.104741	NotSig
OTU1008	4.98867	7.13831	7.03693	0.00798456	0.035675	NotSig	OTU1592	-4.25227	6.14333	5.84371	0.0156329	0.0692796	NotSig	OTU849	-4.64563	6.87283	5.13511	0.0234466	0.104759	NotSig
OTU1023	6.05285	7.76592	7.0213	0.00805456	0.0358444	NotSig	OTU418	-4.94612	6.50742	5.82247	0.0158227	0.0692796	NotSig	OTU1403	4.53004	6.92784	5.11821	0.0236761	0.105363	NotSig
OTU182	-6.95227	8.42953	6.84989	0.00886469	0.0392931	NotSig	OTU679	4.46556	8.14027	5.80936	0.0159411	0.0692796	NotSig	OTU163	-9.16879	10.3241	5.10448	0.0238642	0.105435	Depleted
OTU1313	-3.87118	8.3942	6.84055	0.00891116	0.0393429	NotSig	OTU684	5.66151	7.06088	5.76353	0.0163622	0.0692796	NotSig	OTU656	4.53001	6.92784	5.10325	0.023881	0.105435	NotSig
OTU525	5.42263	7.37159	6.82359	0.00899616	0.0395618	NotSig	OTU651	4.49361	8.16003	5.75852	0.0164089	0.0692796	NotSig	OTU1276	4.56186	6.94405	5.07344	0.0242951	0.106841	NotSig
OTU413	-6.83639	8.33759	6.81204	0.00905454	0.0396624	NotSig	OTU657	4.84006	6.52275	5.75742	0.0164192	0.0692796	NotSig	OTU1586	-3.88423	7.29856	5.0281	0.0249392	0.109225	NotSig
OTU1336	8.35531	12.2472	6.75401	0.00935372	0.0408129	NotSig	OTU1532	5.16383	9.32622	5.74402	0.0165449	0.0692796	NotSig	OTU895	-4.53476	6.81955	5.02161	0.0250329	0.109225	NotSig
OTU694	4.61412	6.94981	6.7362	0.00944756	0.0410619	NotSig	OTU37	-4.32764	7.40231	5.74324	0.0165523	0.0692796	NotSig	OTU404	-4.24095	6.70738	4.99128	0.0254754	0.110295	NotSig
OTU155	-4.59492	6.92983	6.71012	0.00958674	0.0415054	NotSig	OTU823	-5.27241	8.47351	5.73065	0.0166713	0.0692796	NotSig	OTU828	-4.24095	6.70738	4.99128	0.0254754	0.110295	NotSig
OTU758	7.59559	8.96192	6.70138	0.00963386	0.0415483	NotSig	OTU1067	5.72971	7.10553	5.72133	0.0167601	0.0692796	NotSig	OTU186	-4.73472	6.92401	4.98128	0.0256231	0.110389	NotSig
OTU1004	7.63505	8.98708	6.65925	0.00986422	0.0423782	NotSig	OTU11	-5.62863	12.5494	5.71648	0.0168064	0.0692796	NotSig	OTU1611	4.18763	9.00234	4.97348	0.0257388	0.110389	NotSig
OTU82	3.58707	8.18986	6.64525	0.00994207	0.042549	NotSig	OTU196	-4.49905	9.23231	5.70755	0.0168921	0.0692796	NotSig	OTU1027	-3.84067	7.27164	4.96979	0.0257937	0.110389	NotSig
OTU417	-4.30565	6.75672	6.61038	0.0101386	0.0432246	NotSig	OTU849	-5.2953	6.7259	5.68858	0.0170757	0.0692796	NotSig	OTU706	4.24143	6.80453	4.95078	0.0260789	0.110762	NotSig
OTU545	6.5554	8.13001	6.54734	0.0105041	0.0446124	NotSig	OTU783	8.39426	9.15226	5.68586	0.0171021	0.0692796	NotSig	OTU711	4.2744	6.82213	4.95076	0.0260792	0.110762	NotSig
OTU772	4.36762	6.85186	6.53964	0.0105497	0.0446363	NotSig	OTU955	13.1301	13.7719	5.68279	0.0171321	0.0692796	Enriched	OTU987	-4.7323	6.92401	4.93495	0.0263188	0.111357	NotSig
OTU69	-4.71921	8.06742	6.48191	0.0108978	0.0457934	NotSig	OTU1444	5.79409	7.14863	5.65685	0.0173873	0.0692796	NotSig	OTU1009	5.59273	7.48482	4.92455	0.0264777	0.111606	NotSig
OTU1519	-3.51828	7.21612	6.48071	0.0109051	0.0457934	NotSig	OTU58	-3.98111	6.03358	5.64027	0.0175525	0.0692796	NotSig	OTU508	4.442	6.89286	4.91287	0.0266572	0.11194	NotSig
OTU1398	-3.48438	7.71427	6.44617	0.0111191	0.0464763	NotSig	OTU71	-3.98111	6.03358	5.64027	0.0175525	0.0692796	NotSig	OTU1524	-4.15631	6.64504	4.88309	0.0271211	0.113462	NotSig
OTU164	-5.0389	8.89936	6.4411	0.011151	0.0464763	NotSig	OTU150	-3.98111	6.03358	5.64027	0.0175525	0.0692796	NotSig	OTU1041	-4.00775	6.58114	4.87192	0.0272971	0.113772	NotSig
OTU592	6.92953	8.4166	6.42377	0.0112603	0.0467574	NotSig	OTU161	-3.98111	6.03358	5.64027	0.0175525	0.0692796	NotSig	OTU176	5.71644	7.56075	4.8653	0.027402	0.113784	NotSig
OTU1326	4.77772	7.02963	6.41591	0.0113103	0.046791	NotSig	OTU194	-3.98111	6.03358	5.64027	0.0175525	0.0692796	NotSig	OTU660	5.71649	7.56075	4.82477	0.0280536	0.115995	NotSig
OTU1604	4.63365	6.96135	6.3984	0.0114224	0.0470803	NotSig	OTU254	-3.98111	6.03358	5.64027	0.0175525	0.0692796	NotSig	OTU142	-9.54184	10.6848	4.81392	0.0282308	0.115995	Depleted
OTU937	-5.16049	7.16666	6.38451	0.011512	0.0472756	NotSig	OTU416	-3.98111	6.03358	5.64027	0.0175525	0.0692796	NotSig	OTU134	-4.1702	6.67603	4.80668	0.0283497	0.115995	NotSig
OTU846	-3.04793	7.78948	6.37329	0.0115851	0.0474012	NotSig	OTU455	-3.98111	6.03358	5.64027	0.0175525	0.0692796	NotSig	OTU832	-4.1702	6.67603	4.80668	0.0283497	0.115995	NotSig
OTU1251	4.498	6.90181	6.36565	0.0116351	0.047432	NotSig	OTU605	-3.98111	6.03358	5.64027	0.0175525	0.0692796	NotSig	OTU241	4.12448	6.76582	4.77148	0.028935	0.117958	NotSig
OTU1433	-4.5317	6.87877	6.34763	0.0117538	0.0477418	NotSig	OTU812	-3.98111	6.03358	5.64027	0.0175525	0.0692796	NotSig	OTU1112	-3.37145	7.00881	4.74861	0.0293219	0.119055	NotSig
OTU146	-4.73279	6.93512	6.31398	0.011979	0.0484801	NotSig	OTU829	-3.98111	6.03358	5.64027	0.0175525	0.0692796	NotSig	OTU1189	4.40828	6.87607	4.74303	0.0294172	0.119055	NotSig
OTU647	5.52899	7.43228	6.241	0.0124826	0.0503119	NotSig	OTU872	-3.98111	6.03358	5.64027	0.0175525	0.0692796	NotSig	OTU1321	5.59302	7.48482	4.73517	0.0295518	0.119168	NotSig
OTU969	-3.09517	7.53947	6.23546	0.0125217	0.0503119	NotSig	OTU901	-3.98111	6.03358	5.64027	0.0175525	0.0692796	NotSig	OTU454	-4.10031	8.77172	4.72564	0.0297161	0.119399	NotSig
OTU1003	5.02422	7.15308	6.22526	0.0125941	0.0504214	NotSig	OTU905	-3.98111	6.03358	5.64027	0.0175525	0.0692796	NotSig	OTU1606	-4.62112	6.87283	4.69985	0.0301653	0.120769	NotSig
OTU618	4.17372	6.77345	6.16987	0.0129944	0.0518384	NotSig	OTU965	-3.98111	6.03358	5.64027	0.0175525	0.0692796	NotSig	OTU258	-10.489	11.6366	4.69369	0.0302736	0.12077	Depleted
OTU1112	-4.5392	6.82702	6.16121	0.0130582	0.0518951	NotSig	OTU1012	-3.98111	6.03358	5.64027	0.0175525	0.0692796	NotSig	OTU950	-9.60147	10.7746	4.6468	0.0311115	0.12301	Depleted
OTU213	4.16319	6.76694	6.14937	0.0131459	0.0518951	NotSig	OTU1120	-3.98111	6.03358	5.64027	0.0175525	0.0692796	NotSig	OTU1578	4.49573	6.91148	4.64675	0.0311125	0.12301	NotSig
OTU372	-6.58636	8.00847	6.14909	0.013148	0.0518951	NotSig	OTU1590	-3.98111	6.03358	5.64027	0.0175525	0.0692796	NotSig	OTU1556	3.86408	7.74728	4.64383	0.0311654	0.12301	NotSig
OTU1372	6.36362	7.99057	6.10404	0.0134873	0.053047	NotSig	OTU893	-5.06646	9.4776	5.57367	0.0182325	0.0716463	NotSig	OTU1295	3.65181	8.11502	4.62221	0.0315605	0.123943	NotSig
OTU809	4.18467	6.78019	6.06208	0.0138115	0.0541314	NotSig	OTU1378	6.2693	7.48359	5.5639	0.0183345	0.0716463	NotSig	OTU576	6.47523	9.66635	4.61878	0.0316238	0.123943	NotSig
OTU1090	4.18483	6.78019	6.03324	0.0140389	0.0548304	NotSig	OTU34	-3.10582	8.07891	5.56131	0.0183617	0.0716463	NotSig	OTU164	-5.05959	9.21849	4.60475	0.0318835	0.124077	NotSig
OTU1318	3.19182	7.21951	5.97907	0.0144766	0.0562352	NotSig	OTU990	-4.24123	7.37591	5.55683	0.0184087	0.0716463	NotSig	OTU893	-4.52099	9.32541	4.60242	0.0319268	0.124077	NotSig
OTU489	4.73418	7.00771	5.9759	0.0145026	0.0562352	NotSig	OTU329	-4.92988	6.50742	5.5309	0.0186835	0.0724633	NotSig	OTU583	10.0702	11.2317	4.59897	0.0319912	0.124077	Enriched
OTU250	-4.62551	8.0048	5.9702	0.0145497	0.0562352	NotSig	OTU1058	6.26806	7.48359	5.49503	0.0190706	0.0732558	NotSig	OTU1366	5.19029	7.25552	4.56812	0.0325723	0.125894	NotSig
OTU196	-2.98464	8.85286	5.95642	0.0146638	0.0564808	NotSig	OTU733	5.49115	6.99219	5.49016	0.0191238	0.0732558	NotSig	OTU618	4.08979	6.74752	4.53843	0.0331419	0.127654	NotSig
OTU986	-3.41166	7.65359	5.93356	0.0148552	0.0570214	NotSig	OTU1326	7.60246	8.52913	5.48211	0.019212	0.0732558	NotSig	OTU1035	9.03607	10.2488	4.51545	0.0335901	0.128935	Enriched
OTU667	4.39423	6.86445	5.92415	0.0149347	0.0571304	NotSig	OTU413	-7.88889	8.73522	5.48063	0.0192283	0.0732558	NotSig	OTU195	-4.0131	6.60954	4.50329	0.0338297	0.128968	NotSig
OTU1558	4.15183	6.76015	5.90011	0.0151399	0.0575915	NotSig	OTU182	-8.00684	8.83906	5.47722	0.0192658	0.0732558	NotSig	OTU888	-4.0131	6.60954	4.50329	0.0338297	0.128968	NotSig
OTU453	4.35788	6.84567	5.89519	0.0151823	0.0575915	NotSig	OTU1524	-4.78282	6.42557	5.47582	0.0192813	0.0732558	NotSig	OTU948	-3.97338	6.58114	4.49019	0.0340899	0.129439	NotSig
OTU165	-4.20633	6.68913	5.89027	0.0152248	0.0575915	NotSig	OTU557	7.5662	8.49891	5.46535	0.0193972	0.0734462	NotSig	OTU1550	4.12594	6.76582	4.48232	0.0342472	0.129439	NotSig
OTU1284	4.32216	6.8267	5.88603	0.0152615	0.0575915	NotSig	OTU517	-5.39005	6.66487	5.4502	0.0195661	0.0736193	NotSig	OTU1562	4.08947	6.74752	4.479	0.0343137	0.129439	NotSig
OTU735	4.18566	6.78019	5.87417	0.0153646	0.0577854	NotSig	OTU721	4.39739	6.29537	5.44943	0.0195747	0.0736193	NotSig	OTU1417	4.23847	6.80453	4.47389	0.0344165	0.129439	NotSig
OTU527	3.96318	6.69745	5.86297	0.0154627	0.0578626	NotSig	OTU244	4.39671	6.29537	5.43823	0.0197007	0.0738444	NotSig	OTU39	-3.40965	7.54433	4.46147	0.0346677	0.129946	NotSig
OTU156	-4.50454	6.81489	5.86001	0.0154887	0.0578626	NotSig	OTU906	-4.6219	6.33849	5.42166	0.0198884	0.0740277	NotSig	OTU535	9.0515	10.2631	4.44967	0.0349079	0.130408	Enriched
OTU4	-4.17279	6.72145	5.79193	0.0160999	0.0599451	NotSig	OTU1440	4.3954	6.29537	5.41681	0.0199438	0.0740277	NotSig	OTU67	-4.64312	9.1321	4.43931	0.0351204	0.130434	NotSig
OTU1295	2.71141	7.39831	5.72538	0.0167214	0.0620524	NotSig	OTU1606	-5.28295	6.7259	5.41641	0.0199484	0.0740277	NotSig	OTU912	-3.65747	8.25257	4.43795	0.0351483	0.130434	NotSig
OTU336	-4.96262	7.06606	5.69837	0.0169807	0.0628059	NotSig	OTU1613	-5.29808	6.62673	5.40786	0.0200462	0.0740912	NotSig	OTU906	-3.97264	6.59412	4.40734	0.0357847	0.132356	NotSig
OTU1516	-4.19827	6.68913	5.68311	0.017129	0.0631454	NotSig	OTU1153	5.94007	7.24901	5.40218	0.0201116	0.0740912	NotSig	OTU798	5.30919	7.31892	4.38602	0.0362348	0.133579	NotSig
OTU776	4.13864	6.7536	5.64452	0.01751	0.0643378	NotSig	OTU195	-4.66361	6.35713	5.39187	0.0202308	0.0740912	NotSig	OTU936	-6.12461	9.62689	4.37544	0.0364603	0.133612	NotSig
OTU721	4.13856	6.7536	5.63504	0.017605	0.0644747	NotSig	OTU888	-4.66361	6.35713	5.39187	0.0202308	0.0740912	NotSig	OTU789	4.67918	6.99482	4.37438	0.0364832	0.133612	NotSig
OTU1574	-3.06174	7.82282	5.624	0.0177161	0.0646697	NotSig	OTU696	4.39317	6.29537	5.38062	0.0203617	0.0743268	NotSig	OTU1244	9.09696	10.3064	4.36277	0.0367326	0.134086	Enriched
OTU148	-4.18376	6.72145	5.60622	0.0178969	0.0650244	NotSig	OTU1148	-5.05361	6.52747	5.36228	0.0205768	0.0748401	NotSig	OTU207	-4.11287	6.64504	4.34725	0.0370687	0.134872	NotSig
OTU1580	4.16229	6.76694	5.603	0.0179297	0.0650244	NotSig	OTU854	-4.22432	7.44694	5.35501	0.0206629	0.0748401	NotSig	OTU418	-4.24895	6.70589	4.31978	0.0376718	0.136021	NotSig
OTU771	4.39691	6.86472	5.5769	0.0181989	0.0655804	NotSig	OTU1248	-4.58725	7.80659	5.3516	0.0207033	0.0748401	NotSig	OTU313	4.31307	6.83955	4.31641	0.0377466	0.136021	NotSig
OTU488	4.9009	7.09044	5.57675	0.0182005	0.0655804	NotSig	OTU313	4.38933	6.29537	5.31904	0.0210937	0.0760052	NotSig	OTU329	-4.24869	6.70589	4.31627	0.0377497	0.136021	NotSig
OTU267	-6.16575	10.7414	5.54308	0.0185539	0.0662723	NotSig	OTU404	-4.96585	6.47566	5.28141	0.0215543	0.0760994	NotSig	OTU727	5.14285	7.22767	4.31058	0.037876	0.136037	NotSig
OTU885	-4.54828	6.84992	5.54196	0.0185657	0.0662723	NotSig	OTU828	-4.96585	6.47566	5.28141	0.0215543	0.0760994	NotSig	OTU1200	8.13676	9.43267	4.30215	0.0380641	0.136274	NotSig
OTU928	4.13779	6.7536	5.54152	0.0185705	0.0662723	NotSig	OTU1230	-4.96585	6.47566	5.28141	0.0215543	0.0760994	NotSig	OTU886	-4.24669	6.70589	4.28931	0.0383528	0.136539	NotSig
OTU1187	-5.89536	10.4271	5.51736	0.0188286	0.0669796	NotSig	OTU134	-4.86355	6.43705	5.27727	0.0216057	0.0760994	NotSig	OTU1186	4.95449	7.12978	4.28799	0.0383825	0.136539	NotSig
OTU1586	-3.39108	7.13953	5.47024	0.0193429	0.0685906	NotSig	OTU832	-4.86355	6.43705	5.27727	0.0216057	0.0760994	NotSig	OTU236	4.73748	7.02418	4.25377	0.0391633	0.138874	NotSig
OTU562	4.34532	6.83892	5.45179	0.0195483	0.0689467	NotSig	OTU131	-4.36211	6.23833	5.26555	0.0217515	0.0760994	NotSig	OTU938	-3.77927	6.51385	4.24409	0.0393871	0.139019	NotSig
OTU1246	4.16217	6.76668	5.45014	0.0195668	0.0689467	NotSig	OTU1570	-4.36211	6.23833	5.26555	0.0217515	0.0760994	NotSig	OTU452	8.77445	11.7454	4.23778	0.0395339	0.139019	Enriched
OTU982	3.08908	7.16511	5.43299	0.0197598	0.0693246	NotSig	OTU895	-5.16529	6.65707	5.25775	0.0218493	0.0760994	NotSig	OTU1601	4.69885	8.26412	4.2344	0.0396127	0.139019	NotSig
OTU222	3.11468	7.18017	5.42961	0.0197982	0.0693246	NotSig	OTU869	-5.94281	7.17579	5.251	0.0219341	0.0760994	NotSig	OTU62	4.9547	7.12978	4.22021	0.0399452	0.139019	NotSig
OTU30	-4.82211	6.99434	5.4141	0.0199748	0.0693678	NotSig	OTU853	-5.80246	7.07684	5.24737	0.02198	0.0760994	NotSig	OTU60	-4.02741	6.64025	4.20129	0.0403931	0.139019	NotSig
OTU599	7.09384	8.54778	5.41279	0.0199897	0.0693678	NotSig	OTU612	7.73795	8.64387	5.24078	0.0220633	0.0760994	NotSig	OTU188	-4.02741	6.64025	4.20129	0.0403931	0.139019	NotSig
OTU167	-4.1945	6.72145	5.41147	0.0200049	0.0693678	NotSig	OTU259	-4.40368	6.25744	5.23381	0.0221519	0.0760994	NotSig	OTU256	-4.02741	6.64025	4.20129	0.0403931	0.139019	NotSig
OTU697	3.94179	6.68351	5.40676	0.0200589	0.0693678	NotSig	OTU423	-4.40368	6.25744	5.23381	0.0221519	0.0760994	NotSig	OTU506	-4.02741	6.64025	4.20129	0.0403931	0.139019	NotSig
OTU541	6.84267	8.34959	5.38446	0.0203169	0.070043	NotSig	OTU845	-4.40368	6.25744	5.23381	0.0221519	0.0760994	NotSig	OTU628	-4.02741	6.64025	4.20129	0.0403931	0.139019	NotSig
OTU410	-3.22631	7.10343	5.3434	0.0208009	0.0714911	NotSig	OTU1569	-4.40368	6.25744	5.23381	0.0221519	0.0760994	NotSig	OTU1595	-4.56428	7.78105	4.19896	0.0404487	0.139019	NotSig
OTU787	3.95246	6.69062	5.33555	0.0208948	0.0715934	NotSig	OTU937	-6.13016	7.3117	5.22927	0.0222099	0.0760994	NotSig	OTU409	-3.14325	6.90743	4.1598	0.0413944	0.141833	NotSig
OTU1414	4.7302	7.0072	5.2845	0.0215161	0.0734939	NotSig	OTU1396	-9.87886	13.4701	5.16616	0.023031	0.0784386	Depleted	OTU1389	5.53085	12.5346	4.14695	0.0417097	0.142476	NotSig
OTU917	-3.88163	6.58742	5.27925	0.021581	0.0734939	NotSig	OTU795	4.37952	6.29537	5.16601	0.023033	0.0784386	NotSig	OTU1326	4.73799	7.02418	4.1384	0.0419207	0.14276	NotSig
OTU775	3.97706	6.70424	5.27224	0.0216682	0.0735664	NotSig	OTU688	4.91785	6.58983	5.15358	0.0231985	0.0787622	NotSig	OTU231	8.76894	10.0001	4.13142	0.0420939	0.142915	Enriched
OTU263	-4.2032	6.72145	5.24341	0.0220301	0.0742447	NotSig	OTU1350	6.21619	7.45098	5.11676	0.0236959	0.0802069	NotSig	OTU1456	9.65986	10.8379	4.11153	0.0425918	0.144167	Enriched
OTU738	4.21615	6.79336	5.24198	0.0220482	0.0742447	NotSig	OTU144	-5.55596	6.91302	5.06613	0.0243978	0.0808113	NotSig	OTU1196	6.79628	9.92377	4.09959	0.0428937	0.14475	NotSig
OTU625	3.06172	8.35512	5.23628	0.0221206	0.0742447	NotSig	OTU1260	7.83191	8.72415	5.05552	0.0245476	0.0808113	NotSig	OTU403	5.74913	9.04695	4.08746	0.0432025	0.145353	NotSig
OTU1225	-4.56816	6.84992	5.23523	0.0221338	0.0742447	NotSig	OTU604	-5.79591	7.07684	5.04214	0.024738	0.0808113	NotSig	OTU538	4.9552	7.12978	4.06246	0.0438466	0.146936	NotSig
OTU1403	4.74139	7.01277	5.22129	0.0223121	0.0746185	NotSig	OTU1134	-2.67944	6.33097	5.04139	0.0247487	0.0808113	NotSig	OTU14	-7.47916	10.1912	4.05429	0.0440593	0.146936	NotSig
OTU1276	4.41293	6.87085	5.21196	0.0224321	0.0747012	NotSig	OTU64	-4.72228	6.37871	5.03441	0.0248485	0.0808113	NotSig	OTU1010	3.72453	6.62525	4.03773	0.0444937	0.146936	NotSig
OTU608	4.14834	6.76042	5.20898	0.0224706	0.0747012	NotSig	OTU188	-4.72228	6.37871	5.03441	0.0248485	0.0808113	NotSig	OTU1297	-3.75754	6.51385	4.0374	0.0445022	0.146936	NotSig
OTU1564	-4.75862	6.9226	5.19338	0.022673	0.0751471	NotSig	OTU256	-4.72228	6.37871	5.03441	0.0248485	0.0808113	NotSig	OTU15	-3.94699	6.60813	4.03393	0.044594	0.146936	NotSig
OTU178	-4.14597	6.69526	5.1859	0.0227709	0.0751471	NotSig	OTU628	-4.72228	6.37871	5.03441	0.0248485	0.0808113	NotSig	OTU1188	-3.94699	6.60813	4.03393	0.044594	0.146936	NotSig
OTU649	4.30526	6.82016	5.18318	0.0228065	0.0751471	NotSig	OTU993	6.27387	12.4951	5.02517	0.0249815	0.0808113	NotSig	OTU1566	-3.94699	6.60813	4.03393	0.044594	0.146936	NotSig
OTU394	-3.10279	8.33167	5.13927	0.0233905	0.0768446	NotSig	OTU1213	6.16779	7.41753	5.02296	0.0250133	0.0808113	NotSig	OTU276	4.73847	7.02418	4.02589	0.0448071	0.147204	NotSig
OTU1457	4.30478	6.82016	5.11463	0.0237249	0.0777148	NotSig	OTU1032	7.70419	8.61606	5.02223	0.0250239	0.0808113	NotSig	OTU286	-3.75571	6.51385	4.02014	0.0449599	0.147273	NotSig
OTU1291	-2.43369	7.90842	5.10006	0.023925	0.078141	NotSig	OTU15	-4.60534	6.33884	5.00291	0.0253047	0.0808113	NotSig	OTU1082	3.72465	6.62525	3.99568	0.0456171	0.148989	NotSig
OTU135	6.62116	8.16846	5.08397	0.024148	0.0786393	NotSig	OTU1188	-4.60534	6.33884	5.00291	0.0253047	0.0808113	NotSig	OTU388	-2.77161	7.91107	3.98795	0.0458268	0.149238	NotSig
OTU1027	-3.27678	7.12692	5.0511	0.0246104	0.0797313	NotSig	OTU1566	-4.60534	6.33884	5.00291	0.0253047	0.0808113	NotSig	OTU1223	-3.75012	6.51385	3.96747	0.0463874	0.150566	NotSig
OTU799	4.58031	6.93793	5.04999	0.024626	0.0797313	NotSig	OTU409	-3.30584	6.75339	4.99205	0.0254641	0.0808113	NotSig	OTU1296	-3.0697	7.95396	3.96053	0.046579	0.150566	NotSig
OTU1350	4.69399	6.99038	5.02772	0.0249447	0.0805296	NotSig	OTU1466	4.95628	8.48967	4.98534	0.025563	0.0808113	NotSig	OTU1250	-2.74363	8.10343	3.95836	0.0466391	0.150566	NotSig
OTU788	4.12006	6.74703	5.01182	0.0251749	0.0810385	NotSig	OTU1493	-5.55113	6.91302	4.93955	0.0262488	0.0808113	NotSig	OTU1538	4.45594	6.89495	3.94476	0.0470175	0.15135	NotSig
OTU173	-3.87321	6.58742	5.00007	0.0253463	0.0813558	NotSig	OTU987	-5.36322	6.79129	4.91372	0.0266442	0.0808113	NotSig	OTU1615	3.96097	6.70691	3.92576	0.0475516	0.15263	NotSig
OTU291	3.95159	6.69062	4.99316	0.0254477	0.0814471	NotSig	OTU1442	6.06751	7.34796	4.91364	0.0266455	0.0808113	NotSig	OTU283	6.43809	8.05474	3.90926	0.0480206	0.15273	NotSig
OTU595	6.45262	8.04347	4.95691	0.0259867	0.0829346	NotSig	OTU179	-5.55005	6.91302	4.91114	0.0266841	0.0808113	NotSig	OTU1543	-3.74387	6.51385	3.90872	0.0480361	0.15273	NotSig
OTU516	4.14718	6.76042	4.92557	0.0264621	0.0842111	NotSig	OTU1374	4.31651	8.01282	4.87428	0.0272597	0.0808113	NotSig	OTU1160	3.72489	6.62525	3.90799	0.0480571	0.15273	NotSig
OTU843	-5.45368	10.4813	4.88603	0.0270749	0.0859168	NotSig	OTU1057	6.11634	7.38321	4.85875	0.0275063	0.0808113	NotSig	OTU37	-3.32633	7.49046	3.90545	0.0481298	0.15273	NotSig
OTU471	4.19009	6.77993	4.87097	0.0273122	0.086424	NotSig	OTU877	-5.14534	6.65707	4.85661	0.0275404	0.0808113	NotSig	OTU799	3.72493	6.62525	3.89336	0.0484772	0.153397	NotSig
OTU705	3.70773	6.60947	4.82447	0.0280584	0.0885346	NotSig	OTU1594	-5.4573	6.85356	4.85423	0.0275785	0.0808113	NotSig	OTU335	6.55433	8.13961	3.88084	0.0488401	0.153699	NotSig
OTU1619	-2.43389	7.39747	4.77414	0.0288903	0.0907075	NotSig	OTU1361	4.65466	6.45169	4.79782	0.0284957	0.0808113	NotSig	OTU766	3.72498	6.62525	3.87628	0.0489729	0.153699	NotSig
OTU237	3.73095	6.62406	4.77292	0.0289107	0.0907075	NotSig	OTU186	-5.35815	6.79129	4.79708	0.028508	0.0808113	NotSig	OTU709	3.96145	6.70691	3.87585	0.0489856	0.153699	NotSig
OTU1413	3.98007	6.70451	4.76817	0.0289907	0.0907075	NotSig	OTU45	-3.57157	5.91357	4.78856	0.0286493	0.0808113	NotSig	OTU1246	3.72504	6.62525	3.85077	0.0497233	0.155577	NotSig
OTU932	-2.90578	7.4386	4.72803	0.0296749	0.0925889	NotSig	OTU85	-3.57157	5.91357	4.78856	0.0286493	0.0808113	NotSig	OTU127	8.35291	9.62515	3.84	0.0500435	0.156141	NotSig
OTU179	-4.56555	6.87858	4.69831	0.0301923	0.0939408	NotSig	OTU88	-3.57157	5.91357	4.78856	0.0286493	0.0808113	NotSig	OTU571	6.05953	7.79026	3.80668	0.0510485	0.157215	NotSig
OTU144	-4.56456	6.87858	4.6811	0.0304962	0.094623	NotSig	OTU133	-3.57157	5.91357	4.78856	0.0286493	0.0808113	NotSig	OTU259	-3.76995	6.5402	3.80564	0.0510802	0.157215	NotSig
OTU1538	3.93624	6.68351	4.65185	0.0310202	0.0959821	NotSig	OTU151	-3.57157	5.91357	4.78856	0.0286493	0.0808113	NotSig	OTU423	-3.76995	6.5402	3.80564	0.0510802	0.157215	NotSig
OTU1493	-4.56159	6.87858	4.62963	0.0314243	0.0968356	NotSig	OTU157	-3.57157	5.91357	4.78856	0.0286493	0.0808113	NotSig	OTU845	-3.76995	6.5402	3.80564	0.0510802	0.157215	NotSig
OTU1613	-4.16828	6.71504	4.62717	0.0314694	0.0968356	NotSig	OTU171	-3.57157	5.91357	4.78856	0.0286493	0.0808113	NotSig	OTU1134	-3.73279	6.51385	3.80526	0.0510919	0.157215	NotSig
OTU963	-3.7029	8.54867	4.60622	0.0318561	0.0977563	NotSig	OTU174	-3.57157	5.91357	4.78856	0.0286493	0.0808113	NotSig	OTU1222	4.04437	6.72903	3.80067	0.0512321	0.157215	NotSig
OTU960	3.9359	6.68351	4.60044	0.0319637	0.0978177	NotSig	OTU185	-3.57157	5.91357	4.78856	0.0286493	0.0808113	NotSig	OTU985	-3.73071	6.51385	3.7859	0.0516862	0.158174	NotSig
OTU593	4.67866	6.98475	4.54642	0.0329876	0.100509	NotSig	OTU253	-3.57157	5.91357	4.78856	0.0286493	0.0808113	NotSig	OTU911	9.56144	10.745	3.78048	0.0518537	0.158253	NotSig
OTU1545	2.80782	8.07532	4.54459	0.0330229	0.100509	NotSig	OTU266	-3.57157	5.91357	4.78856	0.0286493	0.0808113	NotSig	OTU107	4.48405	6.90948	3.76763	0.0522535	0.159039	NotSig
OTU217	4.30053	6.81989	4.51918	0.0335169	0.101735	NotSig	OTU365	-3.57157	5.91357	4.78856	0.0286493	0.0808113	NotSig	OTU889	-3.7271	6.51385	3.75234	0.0527335	0.160063	NotSig
OTU602	4.59082	6.94427	4.50968	0.0337035	0.102024	NotSig	OTU367	-3.57157	5.91357	4.78856	0.0286493	0.0808113	NotSig	OTU594	-3.72358	6.52445	3.71772	0.0538379	0.162532	NotSig
OTU492	4.17577	6.77318	4.49242	0.0340455	0.102781	NotSig	OTU402	-3.57157	5.91357	4.78856	0.0286493	0.0808113	NotSig	OTU1570	-3.72358	6.52445	3.71772	0.0538379	0.162532	NotSig
OTU1432	5.56685	8.65756	4.46136	0.0346698	0.104378	NotSig	OTU415	-3.57157	5.91357	4.78856	0.0286493	0.0808113	NotSig	OTU1014	2.80696	7.61139	3.70517	0.0542441	0.163317	NotSig
OTU1191	4.17579	6.77318	4.45686	0.0347614	0.104378	NotSig	OTU500	-3.57157	5.91357	4.78856	0.0286493	0.0808113	NotSig	OTU1099	3.72546	6.62525	3.68563	0.0548833	0.164565	NotSig
OTU849	-4.28426	6.75111	4.40854	0.0357594	0.106874	NotSig	OTU817	-3.57157	5.91357	4.78856	0.0286493	0.0808113	NotSig	OTU1037	-3.09315	7.36127	3.68302	0.054969	0.164565	NotSig
OTU137	5.16884	7.22478	4.40737	0.035784	0.106874	NotSig	OTU835	-3.57157	5.91357	4.78856	0.0286493	0.0808113	NotSig	OTU601	3.72548	6.62525	3.67628	0.0551919	0.164565	NotSig
OTU630	3.72019	6.61664	4.3996	0.0359474	0.107075	NotSig	OTU842	-3.57157	5.91357	4.78856	0.0286493	0.0808113	NotSig	OTU1579	3.9633	6.70691	3.67436	0.0552555	0.164565	NotSig
OTU816	-3.84257	11.4278	4.39318	0.036083	0.107193	NotSig	OTU848	-3.57157	5.91357	4.78856	0.0286493	0.0808113	NotSig	OTU1370	3.96345	6.70691	3.6574	0.0558205	0.164565	NotSig
OTU623	3.28459	8.94647	4.38407	0.0362762	0.107482	NotSig	OTU860	-3.57157	5.91357	4.78856	0.0286493	0.0808113	NotSig	OTU1052	3.72553	6.62525	3.65536	0.055889	0.164565	NotSig
OTU617	4.1925	6.78046	4.36921	0.0365939	0.108136	NotSig	OTU887	-3.57157	5.91357	4.78856	0.0286493	0.0808113	NotSig	OTU372	-4.58092	8.33106	3.65039	0.0560562	0.164565	NotSig
OTU893	-2.51202	9.15632	4.3285	0.0374792	0.11046	NotSig	OTU898	-3.57157	5.91357	4.78856	0.0286493	0.0808113	NotSig	OTU1293	3.96352	6.70691	3.64962	0.0560822	0.164565	NotSig
OTU223	2.73592	7.2285	4.30701	0.0379557	0.111441	NotSig	OTU914	-3.57157	5.91357	4.78856	0.0286493	0.0808113	NotSig	OTU1254	4.04245	6.72903	3.64948	0.0560866	0.164565	NotSig
OTU84	-3.8545	6.58742	4.30451	0.0380115	0.111441	NotSig	OTU915	-3.57157	5.91357	4.78856	0.0286493	0.0808113	NotSig	OTU472	3.96354	6.70691	3.64723	0.0561625	0.164565	NotSig
OTU1018	-3.85343	6.58742	4.26073	0.0390032	0.114049	NotSig	OTU916	-3.57157	5.91357	4.78856	0.0286493	0.0808113	NotSig	OTU1251	3.96357	6.70691	3.64377	0.0562792	0.164565	NotSig
OTU756	3.72052	6.61664	4.23575	0.0395811	0.114976	NotSig	OTU949	-3.57157	5.91357	4.78856	0.0286493	0.0808113	NotSig	OTU1474	4.03721	13.0511	3.61008	0.0574304	0.167493	NotSig
OTU1237	3.75218	6.63145	4.2337	0.039629	0.114976	NotSig	OTU980	-3.57157	5.91357	4.78856	0.0286493	0.0808113	NotSig	OTU1109	3.72566	6.62525	3.59612	0.0579144	0.168465	NotSig
OTU1242	3.75218	6.63145	4.23369	0.0396293	0.114976	NotSig	OTU1022	-3.57157	5.91357	4.78856	0.0286493	0.0808113	NotSig	OTU1338	5.75371	7.59079	3.59019	0.0581215	0.168628	NotSig
OTU186	-4.36527	6.79506	4.22345	0.039869	0.115372	NotSig	OTU1136	-3.57157	5.91357	4.78856	0.0286493	0.0808113	NotSig	OTU1135	-6.44251	10.06	3.55529	0.059356	0.171748	NotSig
OTU1606	-4.27035	6.75111	4.21638	0.0400354	0.115554	NotSig	OTU1182	-3.57157	5.91357	4.78856	0.0286493	0.0808113	NotSig	OTU1294	3.72576	6.62525	3.55115	0.0595043	0.171748	NotSig
OTU1154	4.26831	6.80728	4.16884	0.0411741	0.118535	NotSig	OTU1265	-3.57157	5.91357	4.78856	0.0286493	0.0808113	NotSig	OTU815	5.93602	7.70832	3.5334	0.0601444	0.173148	NotSig
OTU1068	3.70461	6.60947	4.16041	0.0413793	0.118563	NotSig	OTU1280	-3.57157	5.91357	4.78856	0.0286493	0.0808113	NotSig	OTU31	-2.64498	8.28698	3.49306	0.0616267	0.176325	NotSig
OTU1148	-4.00364	6.64448	4.15971	0.0413964	0.118563	NotSig	OTU1310	-3.57157	5.91357	4.78856	0.0286493	0.0808113	NotSig	OTU924	-3.90209	7.34933	3.49275	0.0616383	0.176325	NotSig
OTU873	-2.60272	9.39164	4.13544	0.0419942	0.119968	NotSig	OTU1429	-3.57157	5.91357	4.78856	0.0286493	0.0808113	NotSig	OTU667	3.68121	6.60513	3.49051	0.0617217	0.176325	NotSig
OTU698	3.9668	6.69771	4.13003	0.0421286	0.120045	NotSig	OTU1501	-3.57157	5.91357	4.78856	0.0286493	0.0808113	NotSig	OTU453	5.65285	7.52797	3.46968	0.0625033	0.177827	NotSig
OTU711	3.72082	6.61664	4.07706	0.0434692	0.123352	NotSig	OTU1553	-3.57157	5.91357	4.78856	0.0286493	0.0808113	NotSig	OTU808	3.8718	6.66858	3.46407	0.0627159	0.177827	NotSig
OTU1026	4.19363	6.78046	4.07547	0.0435102	0.123352	NotSig	OTU1593	-3.57157	5.91357	4.78856	0.0286493	0.0808113	NotSig	OTU1572	-3.73435	7.81636	3.46383	0.062725	0.177827	NotSig
OTU537	3.91563	6.67637	4.06175	0.0438651	0.124044	NotSig	OTU1603	-3.57157	5.91357	4.78856	0.0286493	0.0808113	NotSig	OTU77	5.75344	7.59079	3.44094	0.0635994	0.179489	NotSig
OTU1472	4.11066	6.74677	4.02939	0.044714	0.126125	NotSig	OTU1620	-3.57157	5.91357	4.78856	0.0286493	0.0808113	NotSig	OTU1184	4.17493	6.78393	3.44008	0.0636327	0.179489	NotSig
OTU764	3.91518	6.67637	4.01633	0.0450616	0.126785	NotSig	OTU1050	-6.04905	13.0969	4.77925	0.0288046	0.0810448	NotSig	OTU1330	3.496	6.55939	3.43422	0.0638589	0.179673	NotSig
OTU29	3.72079	6.61691	3.98785	0.0458296	0.128622	NotSig	OTU562	4.89475	6.58983	4.76655	0.0290179	0.0814396	NotSig	OTU586	7.27803	10.3206	3.42286	0.0642997	0.179886	NotSig
OTU1335	4.91942	7.09976	3.94051	0.0471365	0.131959	NotSig	OTU1242	5.00888	6.73175	4.75011	0.0292965	0.0818162	NotSig	OTU1163	3.49627	6.55939	3.41688	0.0645327	0.179886	NotSig
OTU768	3.89721	6.66948	3.9289	0.047463	0.132485	NotSig	OTU1534	4.51932	8.15706	4.74999	0.0292985	0.0818162	NotSig	OTU1029	-3.19082	7.34794	3.41333	0.0646718	0.179886	NotSig
OTU1177	-4.11824	10.6055	3.9254	0.0475619	0.132485	NotSig	OTU1272	5.82297	7.16271	4.72796	0.029676	0.0826637	NotSig	OTU1149	3.67983	6.60513	3.41003	0.0648014	0.179886	NotSig
OTU287	-2.34072	7.10267	3.90072	0.0482654	0.134111	NotSig	OTU1128	-2.99294	9.54357	4.68396	0.0304455	0.0845854	NotSig	OTU757	3.67976	6.60513	3.40629	0.0649485	0.179886	NotSig
OTU1290	2.7915	8.4416	3.89627	0.0483935	0.134133	NotSig	OTU1169	-3.97356	6.12905	4.67565	0.0305931	0.0845854	NotSig	OTU1612	3.49668	6.55939	3.39088	0.065558	0.179886	NotSig
OTU736	3.91388	6.67637	3.88178	0.0488128	0.13496	NotSig	OTU1281	-3.97356	6.12905	4.67565	0.0305931	0.0845854	NotSig	OTU101	5.70388	7.55974	3.38468	0.0658051	0.179886	NotSig
OTU208	-2.15479	7.33621	3.8673	0.0492357	0.135793	NotSig	OTU21	-4.01612	6.14868	4.66088	0.0308573	0.0847832	NotSig	OTU897	-2.93353	8.9367	3.37658	0.066129	0.179886	NotSig
OTU1289	3.93101	6.68324	3.83784	0.0501081	0.137859	NotSig	OTU1236	-4.01612	6.14868	4.66088	0.0308573	0.0847832	NotSig	OTU49	-3.47442	6.44277	3.35517	0.0669944	0.179886	NotSig
OTU1164	3.89594	6.66948	3.83216	0.0502781	0.137987	NotSig	OTU542	-2.56468	6.44157	4.65894	0.0308923	0.0847832	NotSig	OTU81	-3.47442	6.44277	3.35517	0.0669944	0.179886	NotSig
OTU1097	2.61945	6.9597	3.8217	0.0505928	0.138449	NotSig	OTU114	4.15392	6.20862	4.62603	0.0314903	0.0862125	NotSig	OTU187	-3.47442	6.44277	3.35517	0.0669944	0.179886	NotSig
OTU1208	-3.10136	7.07005	3.81607	0.0507632	0.138449	NotSig	OTU1376	4.15347	6.20862	4.61972	0.0316065	0.0862913	NotSig	OTU499	-3.47442	6.44277	3.35517	0.0669944	0.179886	NotSig
OTU1556	2.73781	6.99393	3.81338	0.0508446	0.138449	NotSig	OTU662	4.15304	6.20862	4.61356	0.0317202	0.0862913	NotSig	OTU548	-3.47442	6.44277	3.35517	0.0669944	0.179886	NotSig
OTU877	-4.13761	6.70555	3.81017	0.0509423	0.138449	NotSig	OTU1377	4.15285	6.20862	4.61095	0.0317685	0.0862913	NotSig	OTU825	-3.47442	6.44277	3.35517	0.0669944	0.179886	NotSig
OTU895	-4.13715	6.70555	3.80441	0.0511177	0.138589	NotSig	OTU743	4.15262	6.20862	4.60773	0.0318281	0.0862913	NotSig	OTU836	-3.47442	6.44277	3.35517	0.0669944	0.179886	NotSig
OTU353	-2.50175	7.12828	3.7895	0.0515751	0.13893	NotSig	OTU1042	4.64128	6.45169	4.60356	0.0319056	0.0862918	NotSig	OTU900	-3.47442	6.44277	3.35517	0.0669944	0.179886	NotSig
OTU404	-3.90873	6.61866	3.7853	0.0517046	0.13893	NotSig	OTU1488	4.15119	6.20862	4.58774	0.0322014	0.0868815	NotSig	OTU979	-3.47442	6.44277	3.35517	0.0669944	0.179886	NotSig
OTU828	-3.90873	6.61866	3.7853	0.0517046	0.13893	NotSig	OTU1041	-2.79958	6.41843	4.5704	0.0325289	0.0873959	NotSig	OTU1133	-3.47442	6.44277	3.35517	0.0669944	0.179886	NotSig
OTU313	4.03999	6.72503	3.78412	0.051741	0.13893	NotSig	OTU1059	4.14987	6.20862	4.56937	0.0325485	0.0873959	NotSig	OTU1592	-3.47442	6.44277	3.35517	0.0669944	0.179886	NotSig
OTU886	-3.9031	6.60906	3.76454	0.0523503	0.140228	NotSig	OTU305	-3.627	6.96482	4.53116	0.0332831	0.0891539	NotSig	OTU11	-6.1875	12.3387	3.34483	0.0674166	0.180586	NotSig
OTU587	2.94295	8.37361	3.73477	0.053291	0.142407	NotSig	OTU1338	5.65026	7.07008	4.52138	0.0334738	0.0894503	NotSig	OTU1150	6.49664	11.8456	3.33389	0.0678662	0.181255	NotSig
OTU869	-3.24471	7.12291	3.72176	0.0537078	0.142926	NotSig	OTU582	4.14372	6.20862	4.48543	0.0341849	0.0908745	NotSig	OTU24	-2.95025	6.85942	3.32972	0.0680383	0.181255	NotSig
OTU1011	-2.44151	7.9416	3.72073	0.053741	0.142926	NotSig	OTU493	-2.73479	6.96196	4.48436	0.0342063	0.0908745	NotSig	OTU398	5.65256	7.52797	3.32695	0.0681531	0.181255	NotSig
OTU930	4.09148	6.74044	3.69245	0.0546593	0.145022	NotSig	OTU1540	6.05868	7.34796	4.48174	0.0342588	0.0908745	NotSig	OTU1512	3.49795	6.55939	3.30516	0.0690627	0.183238	NotSig
OTU997	4.46237	7.8525	3.63997	0.056408	0.149183	NotSig	OTU1196	5.69952	9.00786	4.47808	0.0343322	0.0908745	NotSig	OTU960	3.86955	6.66858	3.29718	0.0693991	0.183694	NotSig
OTU47	-2.83313	6.89061	3.63742	0.0564946	0.149183	NotSig	OTU1352	6.00626	7.31174	4.46823	0.0345308	0.0909593	NotSig	OTU640	3.86946	6.66858	3.28953	0.069723	0.184115	NotSig
OTU1173	2.71136	7.26683	3.61914	0.0571183	0.150474	NotSig	OTU1333	5.83793	7.19657	4.46548	0.0345865	0.0909593	NotSig	OTU735	3.49825	6.55939	3.28436	0.0699429	0.18426	NotSig
OTU134	-3.8323	6.59133	3.60167	0.0577215	0.15135	NotSig	OTU51	8.62834	9.36379	4.46112	0.0346748	0.0909593	NotSig	OTU237	3.45524	6.53833	3.27036	0.070542	0.185249	NotSig
OTU832	-3.8323	6.59133	3.60167	0.0577215	0.15135	NotSig	OTU1099	4.32679	6.41496	4.45375	0.0348248	0.0909593	NotSig	OTU1155	3.45515	6.53833	3.26556	0.0707489	0.185249	NotSig
OTU207	-3.75394	6.5578	3.58464	0.0583162	0.152195	NotSig	OTU682	5.43163	6.9296	4.45254	0.0348493	0.0909593	NotSig	OTU320	5.48691	7.42789	3.26071	0.0709583	0.185249	NotSig
OTU762	3.98535	6.70398	3.58463	0.0583166	0.152195	NotSig	OTU1121	5.64813	7.07008	4.45237	0.0348528	0.0909593	NotSig	OTU281	4.42699	8.89049	3.26017	0.0709819	0.185249	NotSig
OTU411	-2.28554	8.32064	3.56855	0.0588839	0.153318	NotSig	OTU647	5.35171	6.87906	4.44477	0.0350083	0.0911522	NotSig	OTU972	3.67723	6.60513	3.24991	0.0714273	0.185977	NotSig
OTU107	4.65278	6.96827	3.561	0.0591522	0.15345	NotSig	OTU454	-6.01663	8.83693	4.42836	0.0353465	0.0918186	NotSig	OTU1491	3.45447	6.53833	3.23016	0.0722936	0.187795	NotSig
OTU611	3.70235	6.60973	3.55939	0.0592094	0.15345	NotSig	OTU1467	5.64712	7.07008	4.41948	0.0355309	0.0920835	NotSig	OTU1568	-2.55508	7.05909	3.19454	0.0738846	0.191435	NotSig
OTU767	3.68276	6.602	3.53491	0.0600895	0.155262	NotSig	OTU1251	6.0048	7.31174	4.39885	0.0359632	0.0929882	NotSig	OTU584	3.45374	6.53833	3.19116	0.0740374	0.191435	NotSig
OTU1222	3.98552	6.70398	3.53224	0.0601866	0.155262	NotSig	OTU1487	5.6459	7.07008	4.37967	0.0363701	0.0937685	NotSig	OTU712	5.42704	7.39281	3.17934	0.0745747	0.192378	NotSig
OTU805	3.68269	6.602	3.52788	0.060345	0.155312	NotSig	OTU724	5.50458	6.97818	4.37673	0.0364329	0.0937685	NotSig	OTU1414	3.49998	6.55939	3.15743	0.0755819	0.194528	NotSig
OTU770	3.6826	6.602	3.51806	0.0607034	0.155671	NotSig	OTU1470	5.50427	6.97818	4.36788	0.0366225	0.0940398	NotSig	OTU804	3.45274	6.53833	3.13657	0.0765548	0.196579	NotSig
OTU374	4.00478	6.71102	3.51642	0.0607634	0.155671	NotSig	OTU112	5.34749	6.87906	4.34222	0.0371785	0.0950994	NotSig	OTU787	3.45259	6.53833	3.12835	0.0769418	0.196749	NotSig
OTU1051	-2.31514	7.83472	3.48713	0.0618475	0.158086	NotSig	OTU239	5.17376	6.77138	4.34098	0.0372054	0.0950994	NotSig	OTU1580	3.50036	6.55939	3.12767	0.0769735	0.196749	NotSig
OTU136	4.65343	6.96827	3.46837	0.062553	0.159525	NotSig	OTU1426	4.97722	6.65339	4.33566	0.0373219	0.0951794	NotSig	OTU1018	-2.67335	6.73787	3.11092	0.077769	0.198329	NotSig
OTU1234	3.66259	6.59477	3.46007	0.0628676	0.159961	NotSig	OTU319	5.42696	6.9296	4.3303	0.0374397	0.0952623	NotSig	OTU839	-7.4722	11.337	3.10361	0.078119	0.198767	NotSig
OTU1354	2.99429	10.4933	3.44154	0.0635765	0.161398	NotSig	OTU219	5.42653	6.9296	4.31892	0.0376909	0.0956834	NotSig	OTU1368	3.50072	6.55939	3.09962	0.0783107	0.198802	NotSig
OTU1524	-3.73594	6.5578	3.41867	0.0644631	0.163277	NotSig	OTU72	-14.6003	15.2366	4.29674	0.0381855	0.0967193	Depleted	OTU649	3.5009	6.55939	3.08464	0.0790348	0.200186	NotSig
OTU511	-3.72048	8.77442	3.40977	0.0648115	0.163788	NotSig	OTU728	5.34516	6.87906	4.28559	0.0384367	0.0971352	NotSig	OTU858	5.42679	7.39281	3.07957	0.0792816	0.200356	NotSig
OTU329	-3.8668	6.60906	3.38936	0.0656185	0.165453	NotSig	OTU1034	4.31441	6.29537	4.26952	0.0388019	0.0978164	NotSig	OTU1210	-3.46651	6.46659	3.06229	0.0801285	0.20204	NotSig
OTU201	-2.51525	6.83219	3.38161	0.0659275	0.165858	NotSig	OTU1023	5.70858	7.11365	4.26433	0.0389207	0.0978164	NotSig	OTU1336	3.05846	7.75174	3.02012	0.0822372	0.20689	NotSig
OTU1172	-3.42012	8.28696	3.37548	0.0661733	0.166102	NotSig	OTU52	4.33442	6.41496	4.26222	0.0389689	0.0978164	NotSig	OTU228	5.00517	7.16043	3.01428	0.0825341	0.20717	NotSig
OTU177	2.43295	6.88118	3.33636	0.0677645	0.169715	NotSig	OTU1370	5.76655	7.10818	4.24594	0.0393443	0.0984569	NotSig	OTU227	4.73727	7.02693	2.97821	0.0843926	0.21136	NotSig
OTU418	-3.86036	6.60906	3.32292	0.0683203	0.170724	NotSig	OTU1451	5.16907	6.77138	4.24352	0.0394004	0.0984569	NotSig	OTU1212	5.08428	7.20209	2.96139	0.0852746	0.212892	NotSig
OTU643	3.98625	6.70398	3.2982	0.0693557	0.172925	NotSig	OTU1407	4.12372	6.20862	4.22608	0.0398073	0.0990871	NotSig	OTU1315	5.15949	7.24248	2.95929	0.0853854	0.212892	NotSig
OTU1346	3.74373	6.62433	3.25983	0.0709965	0.176622	NotSig	OTU1314	4.33591	6.41496	4.22511	0.03983	0.0990871	NotSig	OTU1259	3.44916	6.53833	2.92538	0.0871967	0.216924	NotSig
OTU1587	3.65959	6.59477	3.24945	0.0714474	0.176953	NotSig	OTU425	-5.18049	8.6404	4.18872	0.0406939	0.101011	NotSig	OTU1288	3.78229	6.64514	2.92035	0.0874688	0.217117	NotSig
OTU195	-3.64854	6.53304	3.24584	0.0716048	0.176953	NotSig	OTU644	4.46839	6.37612	4.18222	0.0408501	0.101174	NotSig	OTU1170	8.73685	20.4036	2.90727	0.0881808	0.218399	NotSig
OTU888	-3.64854	6.53304	3.24584	0.0716048	0.176953	NotSig	OTU741	4.03589	6.33373	4.16628	0.0412363	0.101902	NotSig	OTU488	3.4488	6.53833	2.9025	0.0884421	0.218561	NotSig
OTU22	-2.32593	7.16023	3.23469	0.0720941	0.177768	NotSig	OTU796	5.25517	6.82638	4.16257	0.0413266	0.101902	NotSig	OTU1232	3.78277	6.64514	2.88518	0.0893982	0.220437	NotSig
OTU60	-3.7252	6.56351	3.21674	0.0728885	0.17892	NotSig	OTU656	5.50109	6.9674	4.156	0.0414873	0.102073	NotSig	OTU1500	3.78215	8.36373	2.79507	0.0945546	0.232177	NotSig
OTU506	-3.7252	6.56351	3.21674	0.0728885	0.17892	NotSig	OTU645	4.85599	6.58983	4.13486	0.0420086	0.103129	NotSig	OTU57	-2.20453	7.59369	2.76892	0.0961112	0.232177	NotSig
OTU532	3.70068	6.6092	3.21331	0.0730418	0.17892	NotSig	OTU1400	5.41919	6.9296	4.12443	0.0422683	0.103539	NotSig	OTU1472	3.78473	6.64514	2.73117	0.0984074	0.232177	NotSig
OTU923	3.48103	9.7894	3.20003	0.0736369	0.179983	NotSig	OTU555	5.25249	6.82638	4.10188	0.0428357	0.104699	NotSig	OTU71	-3.13015	6.36742	2.72303	0.0989103	0.232177	NotSig
OTU906	-3.60141	6.51947	3.15589	0.0756532	0.184204	NotSig	OTU1480	4.96289	6.65339	4.08392	0.043293	0.105586	NotSig	OTU161	-3.13015	6.36742	2.72303	0.0989103	0.232177	NotSig
OTU1533	-2.20305	7.95735	3.15502	0.0756936	0.184204	NotSig	OTU962	5.41524	6.9296	4.01897	0.0449911	0.109488	NotSig	OTU254	-3.13015	6.36742	2.72303	0.0989103	0.232177	NotSig
OTU305	-2.80161	6.97088	3.15084	0.0758878	0.184275	NotSig	OTU885	-3.52356	6.89932	4.00555	0.0453508	0.109931	NotSig	OTU416	-3.13015	6.36742	2.72303	0.0989103	0.232177	NotSig
OTU648	3.74453	6.62433	3.14177	0.0763109	0.184901	NotSig	OTU586	5.07189	8.54651	4.00483	0.04537	0.109931	NotSig	OTU455	-3.13015	6.36742	2.72303	0.0989103	0.232177	NotSig
OTU1152	-3.68185	6.54952	3.13364	0.0766922	0.185423	NotSig	OTU311	4.05055	6.33373	3.99374	0.0456695	0.110417	NotSig	OTU456	-3.13015	6.36742	2.72303	0.0989103	0.232177	NotSig
OTU1575	-2.00422	7.65348	3.08521	0.0790071	0.190453	NotSig	OTU956	4.29136	6.29537	3.98878	0.0458041	0.110504	NotSig	OTU605	-3.13015	6.36742	2.72303	0.0989103	0.232177	NotSig
OTU948	-3.54817	6.50429	3.08302	0.0791137	0.190453	NotSig	OTU1299	5.24692	6.82638	3.97498	0.046181	0.111173	NotSig	OTU765	-3.13015	6.36742	2.72303	0.0989103	0.232177	NotSig
OTU424	3.70111	6.60973	3.06325	0.0800812	0.192216	NotSig	OTU913	4.10247	6.20862	3.97025	0.0463108	0.111246	NotSig	OTU812	-3.13015	6.36742	2.72303	0.0989103	0.232177	NotSig
OTU1572	-2.76298	7.64633	3.05506	0.0804862	0.192216	NotSig	OTU287	-3.72806	7.16901	3.96155	0.0465507	0.111582	NotSig	OTU829	-3.13015	6.36742	2.72303	0.0989103	0.232177	NotSig
OTU15	-3.63669	6.53555	3.05061	0.0807068	0.192216	NotSig	OTU470	4.28862	6.29537	3.95635	0.0466949	0.111688	NotSig	OTU872	-3.13015	6.36742	2.72303	0.0989103	0.232177	NotSig
OTU1188	-3.63669	6.53555	3.05061	0.0807068	0.192216	NotSig	OTU1460	4.72326	6.52275	3.92811	0.0474853	0.113107	NotSig	OTU901	-3.13015	6.36742	2.72303	0.0989103	0.232177	NotSig
OTU1566	-3.63669	6.53555	3.05061	0.0807068	0.192216	NotSig	OTU580	4.95382	6.65339	3.92469	0.0475821	0.113107	NotSig	OTU905	-3.13015	6.36742	2.72303	0.0989103	0.232177	NotSig
OTU664	2.93912	7.0563	2.95461	0.085633	0.203515	NotSig	OTU786	8.23312	8.99818	3.92433	0.0475921	0.113107	NotSig	OTU965	-3.13015	6.36742	2.72303	0.0989103	0.232177	NotSig
OTU265	-2.54464	6.81815	2.94328	0.0862357	0.204512	NotSig	OTU876	5.24348	6.82638	3.89613	0.0483974	0.114777	NotSig	OTU1012	-3.13015	6.36742	2.72303	0.0989103	0.232177	NotSig
OTU925	4.24187	10.9821	2.90364	0.08838	0.208831	NotSig	OTU484	7.41579	8.27763	3.88687	0.048665	0.114937	NotSig	OTU1054	-3.13015	6.36742	2.72303	0.0989103	0.232177	NotSig
OTU942	-2.45211	6.76652	2.90271	0.0884307	0.208831	NotSig	OTU714	4.95165	6.65339	3.88667	0.0486707	0.114937	NotSig	OTU1120	-3.13015	6.36742	2.72303	0.0989103	0.232177	NotSig
OTU814	-1.94728	7.16678	2.78017	0.095438	0.224904	NotSig	OTU1261	4.09448	6.20862	3.87842	0.0489105	0.115185	NotSig	OTU1496	-3.13015	6.36742	2.72303	0.0989103	0.232177	NotSig
OTU1098	1.98606	8.97749	2.77657	0.095653	0.224936	NotSig	OTU523	5.71016	7.05918	3.87597	0.0489819	0.115185	NotSig	OTU1590	-3.13015	6.36742	2.72303	0.0989103	0.232177	NotSig
OTU964	-2.41864	6.77338	2.74087	0.0978118	0.227637	NotSig	OTU1150	3.76619	9.32223	3.85187	0.0496907	0.116606	NotSig	OTU1358	3.78483	6.64514	2.72254	0.0989404	0.232177	NotSig
OTU259	-3.4238	6.47597	2.74072	0.0978207	0.227637	NotSig	OTU638	6.99089	7.92734	3.83324	0.0502457	0.117661	NotSig	OTU1532	4.25862	8.41812	2.65184	0.10343	0.242204	NotSig
OTU423	-3.4238	6.47597	2.74072	0.0978207	0.227637	NotSig	OTU600	5.23959	6.82638	3.8067	0.0510478	0.11929	NotSig	OTU793	4.52419	6.92972	2.60973	0.10621	0.248193	NotSig
OTU845	-3.4238	6.47597	2.74072	0.0978207	0.227637	NotSig	OTU1051	-2.69827	8.11596	3.80218	0.051186	0.119363	NotSig	OTU1118	4.40595	6.87826	2.60571	0.106479	0.248303	NotSig
OTU1249	-3.4238	6.47597	2.74072	0.0978207	0.227637	NotSig	OTU1542	4.2743	6.29537	3.78988	0.0515632	0.119992	NotSig	OTU1529	3.26541	7.35589	2.59857	0.10696	0.248906	NotSig
OTU1297	-3.32977	6.44829	2.72941	0.0985158	0.228326	NotSig	OTU661	3.77213	7.61086	3.77023	0.0521723	0.121157	NotSig	OTU308	4.52386	6.92972	2.56035	0.109574	0.254459	NotSig
OTU889	-3.32975	6.44829	2.72925	0.0985254	0.228326	NotSig	OTU1223	8.73373	13.5276	3.72748	0.053524	0.124038	NotSig	OTU1504	-2.33085	7.88187	2.54632	0.110551	0.256195	NotSig
OTU512	4.22208	6.79458	2.7192	0.0991478	0.229292	NotSig	OTU715	3.418	7.38514	3.71495	0.0539273	0.124617	NotSig	OTU200	4.52374	6.92972	2.54295	0.110788	0.256211	NotSig
OTU975	2.87656	8.25338	2.70756	0.0998736	0.230493	NotSig	OTU1448	3.77429	7.61086	3.71279	0.0539971	0.124617	NotSig	OTU1290	4.0733	9.59249	2.52242	0.112238	0.25903	NotSig
OTU147	-2.32041	6.79373	2.69511	0.100656	0.231821	NotSig	OTU720	3.85212	6.11483	3.70278	0.054322	0.124997	NotSig	OTU366	4.40517	6.87826	2.50604	0.113411	0.261196	NotSig
OTU391	1.75913	7.36467	2.67605	0.101868	0.234128	NotSig	OTU650	3.85195	6.11483	3.70083	0.0543854	0.124997	NotSig	OTU70	-2.19704	8.50911	2.49661	0.114092	0.262223	NotSig
OTU1250	-1.78128	7.97023	2.66953	0.102286	0.234607	NotSig	OTU610	3.36767	7.37595	3.69412	0.0546047	0.125243	NotSig	OTU222	2.45704	7.00981	2.48275	0.115101	0.263999	NotSig
OTU1020	3.53144	6.56177	2.65794	0.103034	0.235838	NotSig	OTU1385	3.8506	6.11483	3.68569	0.0548812	0.12562	NotSig	OTU1384	2.4588	7.00981	2.46269	0.116579	0.266842	NotSig
OTU393	-1.53147	7.55858	2.64186	0.104081	0.237748	NotSig	OTU758	3.84998	6.11483	3.67868	0.0551126	0.125751	NotSig	OTU180	-5.25545	10.5347	2.4126	0.120362	0.274938	NotSig
OTU1531	2.0176	7.04775	2.63816	0.104324	0.237816	NotSig	OTU1271	6.89058	7.84591	3.67529	0.0552247	0.125751	NotSig	OTU922	5.02905	11.6034	2.39473	0.121744	0.276815	NotSig
OTU1041	-3.48808	6.50429	2.60301	0.106661	0.242649	NotSig	OTU995	-2.58358	8.17378	3.67373	0.0552764	0.125751	NotSig	OTU354	2.5609	8.77443	2.39362	0.121831	0.276815	NotSig
OTU366	3.48075	6.54656	2.5652	0.109239	0.246634	NotSig	OTU1612	3.84914	6.11483	3.66927	0.0554246	0.125832	NotSig	OTU983	2.38149	8.29875	2.39239	0.121927	0.276815	NotSig
OTU1094	3.48075	6.54656	2.5652	0.109239	0.246634	NotSig	OTU1482	3.84827	6.11483	3.65961	0.0557466	0.125912	NotSig	OTU347	2.21946	6.92736	2.3466	0.125556	0.284476	NotSig
OTU1198	3.48012	6.5463	2.56437	0.109296	0.246634	NotSig	OTU1437	3.84819	6.11483	3.6587	0.0557773	0.125912	NotSig	OTU999	4.05236	8.25753	2.33553	0.126452	0.285926	NotSig
OTU1274	3.48012	6.5463	2.56437	0.109296	0.246634	NotSig	OTU800	6.78019	7.75967	3.65408	0.055932	0.125912	NotSig	OTU130	4.00102	7.73591	2.31921	0.127785	0.288355	NotSig
OTU41	-1.94188	8.40793	2.55632	0.109854	0.247393	NotSig	OTU790	7.55763	8.39708	3.65353	0.0559506	0.125912	NotSig	OTU1131	2.69625	8.33067	2.31403	0.128211	0.288734	NotSig
OTU1201	-3.48106	6.50429	2.54724	0.110487	0.248318	NotSig	OTU1066	3.84737	6.11483	3.64966	0.0560806	0.125912	NotSig	OTU53	2.86735	7.56965	2.29963	0.129405	0.290836	NotSig
OTU1122	2.12437	7.90061	2.53577	0.111293	0.249626	NotSig	OTU821	6.78031	7.75967	3.64801	0.0561362	0.125912	NotSig	OTU1328	3.5018	8.24084	2.28431	0.130688	0.292678	NotSig
OTU233	3.45437	6.53879	2.51892	0.112488	0.24993	NotSig	OTU1018	-2.0299	6.60009	3.63665	0.0565206	0.12652	NotSig	OTU1341	3.33491	12.8087	2.28359	0.130749	0.292678	NotSig
OTU1160	3.45437	6.53879	2.51892	0.112488	0.24993	NotSig	OTU177	3.27954	7.30857	3.61933	0.0571117	0.127112	NotSig	OTU603	5.98936	10.4961	2.26574	0.132263	0.295475	NotSig
OTU229	3.45372	6.53852	2.51809	0.112547	0.24993	NotSig	OTU1506	3.84456	6.11483	3.61875	0.0571317	0.127112	NotSig	OTU349	3.97563	6.71033	2.23962	0.134514	0.299904	NotSig
OTU1371	3.45372	6.53852	2.51809	0.112547	0.24993	NotSig	OTU1507	3.84447	6.11483	3.61774	0.0571665	0.127112	NotSig	OTU843	-5.90581	10.8316	2.21803	0.136407	0.303519	NotSig
OTU1460	3.45372	6.53852	2.51809	0.112547	0.24993	NotSig	OTU969	5.32181	12.834	3.6156	0.05724	0.127112	NotSig	OTU115	-3.04918	6.3881	2.18745	0.139139	0.304134	NotSig
OTU1134	-3.29557	6.44829	2.49565	0.114161	0.251822	NotSig	OTU298	3.84222	6.11483	3.59326	0.0580144	0.128576	NotSig	OTU646	-3.04918	6.3881	2.18745	0.139139	0.304134	NotSig
OTU761	2.44074	6.85656	2.49273	0.114373	0.251822	NotSig	OTU322	4.44347	9.01679	3.55714	0.0592899	0.131142	NotSig	OTU1278	-3.04918	6.3881	2.18745	0.139139	0.304134	NotSig
OTU264	-3.29252	6.44829	2.47487	0.115679	0.251822	NotSig	OTU584	3.8376	6.11483	3.54377	0.0597696	0.131899	NotSig	OTU322	5.92864	10.4443	2.17666	0.140119	0.304134	NotSig
OTU607	3.42816	6.53125	2.47379	0.115758	0.251822	NotSig	OTU566	3.83735	6.11483	3.54103	0.0598684	0.131899	NotSig	OTU82	2.04854	7.47252	2.17498	0.140271	0.304134	NotSig
OTU744	3.42816	6.53125	2.47379	0.115758	0.251822	NotSig	OTU544	3.83658	6.11483	3.53293	0.0601614	0.132284	NotSig	OTU30	-2.9213	7.23596	2.17437	0.140327	0.304134	NotSig
OTU753	3.42816	6.53125	2.47379	0.115758	0.251822	NotSig	OTU1497	3.83581	6.11483	3.5248	0.060457	0.132461	NotSig	OTU210	4.36819	10.0023	2.16907	0.140811	0.304134	NotSig
OTU1420	3.42816	6.53125	2.47379	0.115758	0.251822	NotSig	OTU1241	7.62362	8.4533	3.52152	0.0605768	0.132461	NotSig	OTU1103	3.97466	6.71033	2.16131	0.141524	0.304134	NotSig
OTU205	3.4275	6.53098	2.47298	0.115818	0.251822	NotSig	OTU1205	3.83545	6.11483	3.52095	0.0605976	0.132461	NotSig	OTU422	-2.98094	6.37161	2.125	0.144913	0.304134	NotSig
OTU564	3.4275	6.53098	2.47298	0.115818	0.251822	NotSig	OTU986	-2.5929	8.04431	3.5152	0.0608083	0.132662	NotSig	OTU1195	-2.98094	6.37161	2.125	0.144913	0.304134	NotSig
OTU1559	3.4275	6.53098	2.47298	0.115818	0.251822	NotSig	OTU1052	4.81708	6.64347	3.50744	0.0610937	0.133025	NotSig	OTU1445	-2.98094	6.37161	2.125	0.144913	0.304134	NotSig
OTU235	3.42683	6.53071	2.47216	0.115879	0.251822	NotSig	OTU855	-2.66962	7.43609	3.50132	0.06132	0.133258	NotSig	OTU1044	-2.30972	6.58175	2.11678	0.145692	0.304134	NotSig
OTU192	3.40078	6.52341	2.4282	0.11917	0.256974	NotSig	OTU279	3.82774	6.11483	3.44086	0.0636024	0.137949	NotSig	OTU844	-2.3091	6.58175	2.11251	0.1461	0.304134	NotSig
OTU739	3.40078	6.52341	2.4282	0.11917	0.256974	NotSig	OTU1132	3.82694	6.11483	3.43276	0.0639151	0.138359	NotSig	OTU925	-2.50125	7.76466	2.10981	0.146357	0.304134	NotSig
OTU1061	3.40078	6.52341	2.4282	0.11917	0.256974	NotSig	OTU934	3.82578	6.11483	3.42091	0.0643757	0.139086	NotSig	OTU819	3.9739	6.71033	2.0978	0.147511	0.304134	NotSig
OTU1082	3.40078	6.52341	2.4282	0.11917	0.256974	NotSig	OTU1123	3.825	6.11483	3.41304	0.0646832	0.139481	NotSig	OTU704	3.79787	6.64909	2.09341	0.147935	0.304134	NotSig
OTU985	-3.2843	6.44829	2.41901	0.119871	0.257988	NotSig	OTU408	3.82397	6.11483	3.4026	0.0650937	0.140096	NotSig	OTU45	-2.66974	6.28723	2.05549	0.151659	0.304134	NotSig
OTU1223	-3.28273	6.44829	2.40832	0.120692	0.259255	NotSig	OTU216	7.74614	8.55959	3.38905	0.0656309	0.140897	NotSig	OTU85	-2.66974	6.28723	2.05549	0.151659	0.304134	NotSig
OTU938	-3.28116	6.44829	2.39768	0.121516	0.260488	NotSig	OTU1029	-3.09195	7.36888	3.38686	0.0657182	0.140897	NotSig	OTU151	-2.66974	6.28723	2.05549	0.151659	0.304134	NotSig
OTU1498	-3.28046	6.44829	2.39289	0.121888	0.260488	NotSig	OTU289	4.23035	6.45541	3.36554	0.0665737	0.142457	NotSig	OTU171	-2.66974	6.28723	2.05549	0.151659	0.304134	NotSig
OTU108	3.37289	6.51555	2.38296	0.122665	0.260488	NotSig	OTU1224	3.81627	6.11483	3.32588	0.0681974	0.145653	NotSig	OTU174	-2.66974	6.28723	2.05549	0.151659	0.304134	NotSig
OTU221	3.37289	6.51555	2.38296	0.122665	0.260488	NotSig	OTU191	3.81548	6.11483	3.31821	0.0685166	0.146055	NotSig	OTU185	-2.66974	6.28723	2.05549	0.151659	0.304134	NotSig
OTU650	3.37289	6.51555	2.38296	0.122665	0.260488	NotSig	OTU850	-2.82558	7.33351	3.29642	0.0694313	0.147619	NotSig	OTU253	-2.66974	6.28723	2.05549	0.151659	0.304134	NotSig
OTU1444	3.37289	6.51555	2.38296	0.122665	0.260488	NotSig	OTU719	3.69969	6.24612	3.29444	0.0695146	0.147619	NotSig	OTU266	-2.66974	6.28723	2.05549	0.151659	0.304134	NotSig
OTU454	-2.84868	8.55639	2.35296	0.125045	0.265039	NotSig	OTU1193	5.37624	6.85493	3.27661	0.0702738	0.148948	NotSig	OTU292	-2.66974	6.28723	2.05549	0.151659	0.304134	NotSig
OTU538	3.34516	6.50793	2.33887	0.126181	0.265433	NotSig	OTU1118	3.70578	6.24612	3.26499	0.0707734	0.149723	NotSig	OTU365	-2.66974	6.28723	2.05549	0.151659	0.304134	NotSig
OTU953	3.34516	6.50793	2.33887	0.126181	0.265433	NotSig	OTU1140	3.8076	6.11483	3.24196	0.0717747	0.151555	NotSig	OTU367	-2.66974	6.28723	2.05549	0.151659	0.304134	NotSig
OTU1155	3.34516	6.50793	2.33887	0.126181	0.265433	NotSig	OTU248	6.46135	13.2732	3.23132	0.0722423	0.152254	NotSig	OTU402	-2.66974	6.28723	2.05549	0.151659	0.304134	NotSig
OTU1158	3.34516	6.50793	2.33887	0.126181	0.265433	NotSig	OTU1054	-2.13401	6.13612	3.2061	0.0733641	0.154327	NotSig	OTU415	-2.66974	6.28723	2.05549	0.151659	0.304134	NotSig
OTU361	3.31691	6.50027	2.29512	0.129781	0.271981	NotSig	OTU456	-2.13307	6.13612	3.1982	0.0737193	0.154783	NotSig	OTU817	-2.66974	6.28723	2.05549	0.151659	0.304134	NotSig
OTU1552	3.31691	6.50027	2.29512	0.129781	0.271981	NotSig	OTU1235	6.53935	7.57034	3.19371	0.0739221	0.154918	NotSig	OTU835	-2.66974	6.28723	2.05549	0.151659	0.304134	NotSig
OTU187	-3.05559	6.38955	2.27972	0.131075	0.272113	NotSig	OTU1142	2.0895	6.59651	3.15795	0.0755579	0.157902	NotSig	OTU842	-2.66974	6.28723	2.05549	0.151659	0.304134	NotSig
OTU548	-3.05559	6.38955	2.27972	0.131075	0.272113	NotSig	OTU1075	3.11844	7.19569	3.154	0.0757412	0.157902	NotSig	OTU848	-2.66974	6.28723	2.05549	0.151659	0.304134	NotSig
OTU979	-3.05559	6.38955	2.27972	0.131075	0.272113	NotSig	OTU1100	2.08929	6.59651	3.15337	0.0757705	0.157902	NotSig	OTU887	-2.66974	6.28723	2.05549	0.151659	0.304134	NotSig
OTU1133	-3.05559	6.38955	2.27972	0.131075	0.272113	NotSig	OTU1282	3.79642	6.11483	3.13707	0.0765311	0.15919	NotSig	OTU898	-2.66974	6.28723	2.05549	0.151659	0.304134	NotSig
OTU1215	-3.05559	6.38955	2.27972	0.131075	0.272113	NotSig	OTU1541	3.79312	6.11483	3.10679	0.0779663	0.161874	NotSig	OTU907	-2.66974	6.28723	2.05549	0.151659	0.304134	NotSig
OTU1476	2.45977	6.85629	2.277	0.131306	0.272113	NotSig	OTU536	-3.28351	6.02895	3.08051	0.0792355	0.163245	NotSig	OTU914	-2.66974	6.28723	2.05549	0.151659	0.304134	NotSig
OTU1129	1.69113	7.35169	2.26175	0.132604	0.274294	NotSig	OTU1173	-3.28351	6.02895	3.08051	0.0792355	0.163245	NotSig	OTU915	-2.66974	6.28723	2.05549	0.151659	0.304134	NotSig
OTU883	-1.96812	6.91726	2.24514	0.134035	0.27674	NotSig	OTU1278	-3.28351	6.02895	3.08051	0.0792355	0.163245	NotSig	OTU916	-2.66974	6.28723	2.05549	0.151659	0.304134	NotSig
OTU21	-3.15226	6.41592	2.23163	0.135211	0.278141	NotSig	OTU1	-3.23444	6.00879	3.06015	0.080234	0.163245	NotSig	OTU949	-2.66974	6.28723	2.05549	0.151659	0.304134	NotSig
OTU338	-3.15226	6.41592	2.23163	0.135211	0.278141	NotSig	OTU66	-3.23444	6.00879	3.06015	0.080234	0.163245	NotSig	OTU977	-2.66974	6.28723	2.05549	0.151659	0.304134	NotSig
OTU987	-2.61135	6.87054	2.21089	0.137039	0.281232	NotSig	OTU281	-3.23444	6.00879	3.06015	0.080234	0.163245	NotSig	OTU980	-2.66974	6.28723	2.05549	0.151659	0.304134	NotSig
OTU715	2.04186	6.73743	2.20763	0.137329	0.281232	NotSig	OTU382	-3.23444	6.00879	3.06015	0.080234	0.163245	NotSig	OTU1022	-2.66974	6.28723	2.05549	0.151659	0.304134	NotSig
OTU521	3.59711	6.58024	2.20606	0.137469	0.281232	NotSig	OTU422	-3.23444	6.00879	3.06015	0.080234	0.163245	NotSig	OTU1083	-2.66974	6.28723	2.05549	0.151659	0.304134	NotSig
OTU198	-2.1422	8.69217	2.18443	0.139413	0.284687	NotSig	OTU1218	-3.23444	6.00879	3.06015	0.080234	0.163245	NotSig	OTU1136	-2.66974	6.28723	2.05549	0.151659	0.304134	NotSig
OTU1202	3.7217	6.61637	2.17279	0.140472	0.286326	NotSig	OTU1221	-3.23444	6.00879	3.06015	0.080234	0.163245	NotSig	OTU1182	-2.66974	6.28723	2.05549	0.151659	0.304134	NotSig
OTU1281	-3.08726	6.40175	2.15848	0.141785	0.288477	NotSig	OTU1500	-3.23444	6.00879	3.06015	0.080234	0.163245	NotSig	OTU1265	-2.66974	6.28723	2.05549	0.151659	0.304134	NotSig
OTU1151	3.59608	6.58024	2.14542	0.142996	0.290411	NotSig	OTU223	3.95555	8.5311	3.05	0.080737	0.163969	NotSig	OTU1280	-2.66974	6.28723	2.05549	0.151659	0.304134	NotSig
OTU355	1.67099	7.13567	2.13264	0.144192	0.292309	NotSig	OTU1113	2.88651	7.0666	3.03747	0.0813628	0.164941	NotSig	OTU1300	-2.66974	6.28723	2.05549	0.151659	0.304134	NotSig
OTU273	-1.83095	7.18901	2.11921	0.145462	0.294349	NotSig	OTU353	-2.92309	7.26795	3.01762	0.0823642	0.166668	NotSig	OTU1310	-2.66974	6.28723	2.05549	0.151659	0.304134	NotSig
OTU392	-1.89587	6.94483	2.11567	0.145798	0.294496	NotSig	OTU366	5.02966	6.68583	3.00154	0.0831852	0.168025	NotSig	OTU1429	-2.66974	6.28723	2.05549	0.151659	0.304134	NotSig
OTU510	3.59518	6.58024	2.09167	0.148104	0.298615	NotSig	OTU1457	6.4012	7.46571	2.99175	0.0836894	0.168738	NotSig	OTU1501	-2.66974	6.28723	2.05549	0.151659	0.304134	NotSig
OTU853	-2.38558	7.10142	2.0631	0.150903	0.303709	NotSig	OTU1578	5.03381	6.68583	2.98042	0.0842774	0.169618	NotSig	OTU1553	-2.66974	6.28723	2.05549	0.151659	0.304134	NotSig
OTU604	-2.3842	7.10142	2.04649	0.152558	0.306487	NotSig	OTU1538	3.77163	6.24612	2.95958	0.0853699	0.17118	NotSig	OTU1603	-2.66974	6.28723	2.05549	0.151659	0.304134	NotSig
OTU1017	3.15671	6.46385	2.03452	0.153762	0.308353	NotSig	OTU1210	3.96283	9.01522	2.95741	0.0854845	0.17118	NotSig	OTU1620	-2.66974	6.28723	2.05549	0.151659	0.304134	NotSig
OTU331	2.27638	6.79174	2.03152	0.154066	0.308408	NotSig	OTU1309	-2.58126	8.20481	2.95687	0.0855134	0.17118	NotSig	OTU1594	-2.6116	7.06734	2.04654	0.152553	0.305221	NotSig
OTU1541	3.12379	6.45567	1.99195	0.158137	0.31599	NotSig	OTU707	4.30209	8.85022	2.94531	0.0861273	0.172101	NotSig	OTU352	3.59683	7.49511	2.0446	0.152747	0.305221	NotSig
OTU375	3.09094	6.44772	1.9503	0.162555	0.319789	NotSig	OTU1243	-2.64971	6.55708	2.8716	0.0901552	0.174361	NotSig	OTU744	3.59709	6.58477	2.04072	0.153137	0.305453	NotSig
OTU485	3.09094	6.44772	1.9503	0.162555	0.319789	NotSig	OTU648	3.72889	6.37395	2.86498	0.0905266	0.174361	NotSig	OTU1174	2.08605	6.87558	2.03393	0.153823	0.306274	NotSig
OTU1064	3.09094	6.44772	1.9503	0.162555	0.319789	NotSig	OTU35	-2.79702	5.78123	2.86203	0.0906929	0.174361	NotSig	OTU587	5.34051	10.8465	2.02708	0.154517	0.30711	NotSig
OTU1121	3.09094	6.44772	1.9503	0.162555	0.319789	NotSig	OTU103	-2.79702	5.78123	2.86203	0.0906929	0.174361	NotSig	OTU273	-1.82233	7.38728	2.0194	0.155301	0.308079	NotSig
OTU1333	3.09094	6.44772	1.9503	0.162555	0.319789	NotSig	OTU124	-2.79702	5.78123	2.86203	0.0906929	0.174361	NotSig	OTU104	3.24834	6.48989	1.99554	0.157763	0.308079	NotSig
OTU1591	3.09094	6.44772	1.9503	0.162555	0.319789	NotSig	OTU128	-2.79702	5.78123	2.86203	0.0906929	0.174361	NotSig	OTU221	3.24834	6.48989	1.99554	0.157763	0.308079	NotSig
OTU461	3.09016	6.44746	1.94974	0.162615	0.319789	NotSig	OTU130	-2.79702	5.78123	2.86203	0.0906929	0.174361	NotSig	OTU225	3.24834	6.48989	1.99554	0.157763	0.308079	NotSig
OTU685	3.09016	6.44746	1.94974	0.162615	0.319789	NotSig	OTU271	-2.79702	5.78123	2.86203	0.0906929	0.174361	NotSig	OTU289	3.24834	6.48989	1.99554	0.157763	0.308079	NotSig
OTU1338	3.09016	6.44746	1.94974	0.162615	0.319789	NotSig	OTU331	-2.79702	5.78123	2.86203	0.0906929	0.174361	NotSig	OTU462	3.24834	6.48989	1.99554	0.157763	0.308079	NotSig
OTU284	1.62132	7.27946	1.94434	0.163198	0.320373	NotSig	OTU384	-2.79702	5.78123	2.86203	0.0906929	0.174361	NotSig	OTU782	3.24834	6.48989	1.99554	0.157763	0.308079	NotSig
OTU39	-1.68205	7.50957	1.93061	0.164691	0.321701	NotSig	OTU403	-2.79702	5.78123	2.86203	0.0906929	0.174361	NotSig	OTU1067	3.24834	6.48989	1.99554	0.157763	0.308079	NotSig
OTU1031	1.81018	9.34213	1.91257	0.166678	0.321701	NotSig	OTU450	-2.79702	5.78123	2.86203	0.0906929	0.174361	NotSig	OTU1167	3.24834	6.48989	1.99554	0.157763	0.308079	NotSig
OTU558	3.05661	6.43948	1.90844	0.167137	0.321701	NotSig	OTU452	-2.79702	5.78123	2.86203	0.0906929	0.174361	NotSig	OTU1237	3.24834	6.48989	1.99554	0.157763	0.308079	NotSig
OTU683	3.05661	6.43948	1.90844	0.167137	0.321701	NotSig	OTU761	-2.79702	5.78123	2.86203	0.0906929	0.174361	NotSig	OTU1367	3.79597	6.64909	1.96457	0.161026	0.313902	NotSig
OTU1550	3.05661	6.43948	1.90844	0.167137	0.321701	NotSig	OTU827	-2.79702	5.78123	2.86203	0.0906929	0.174361	NotSig	OTU1291	-1.77217	8.28625	1.94816	0.162785	0.316779	NotSig
OTU211	3.05582	6.43922	1.9079	0.167197	0.321701	NotSig	OTU880	-2.79702	5.78123	2.86203	0.0906929	0.174361	NotSig	OTU602	3.59522	6.58477	1.94458	0.163173	0.316981	NotSig
OTU732	3.05582	6.43922	1.9079	0.167197	0.321701	NotSig	OTU954	-2.79702	5.78123	2.86203	0.0906929	0.174361	NotSig	OTU1261	3.59477	6.58477	1.92083	0.165765	0.319299	NotSig
OTU1168	3.05582	6.43922	1.9079	0.167197	0.321701	NotSig	OTU976	-2.79702	5.78123	2.86203	0.0906929	0.174361	NotSig	OTU88	7.19652	10.7954	1.91212	0.166728	0.319299	NotSig
OTU1415	3.05582	6.43922	1.9079	0.167197	0.321701	NotSig	OTU1002	-2.79702	5.78123	2.86203	0.0906929	0.174361	NotSig	OTU1320	4.60323	10.2995	1.90109	0.167956	0.319299	NotSig
OTU37	-1.79727	7.43215	1.88774	0.169457	0.321701	NotSig	OTU1124	-2.79702	5.78123	2.86203	0.0906929	0.174361	NotSig	OTU558	3.16853	6.4678	1.89996	0.168082	0.319299	NotSig
OTU343	3.02235	6.43147	1.86746	0.171766	0.321701	NotSig	OTU1214	-2.79702	5.78123	2.86203	0.0906929	0.174361	NotSig	OTU611	3.16853	6.4678	1.89996	0.168082	0.319299	NotSig
OTU740	3.02235	6.43147	1.86746	0.171766	0.321701	NotSig	OTU1601	-2.79702	5.78123	2.86203	0.0906929	0.174361	NotSig	OTU738	3.16853	6.4678	1.89996	0.168082	0.319299	NotSig
OTU750	3.02235	6.43147	1.86746	0.171766	0.321701	NotSig	OTU798	3.87572	6.37395	2.81998	0.0930976	0.178447	NotSig	OTU740	3.16853	6.4678	1.89996	0.168082	0.319299	NotSig
OTU1381	3.02235	6.43147	1.86746	0.171766	0.321701	NotSig	OTU1073	-3.79317	7.38865	2.81929	0.0931375	0.178447	NotSig	OTU769	3.16853	6.4678	1.89996	0.168082	0.319299	NotSig
OTU311	3.02155	6.43121	1.86694	0.171826	0.321701	NotSig	OTU1237	3.91109	6.37395	2.80295	0.0940912	0.179881	NotSig	OTU1065	3.16853	6.4678	1.89996	0.168082	0.319299	NotSig
OTU583	3.02155	6.43121	1.86694	0.171826	0.321701	NotSig	OTU119	3.47254	6.01263	2.80096	0.0942078	0.179881	NotSig	OTU1092	3.16853	6.4678	1.89996	0.168082	0.319299	NotSig
OTU1074	3.02155	6.43121	1.86694	0.171826	0.321701	NotSig	OTU1327	3.4714	6.01263	2.79124	0.0947807	0.180335	NotSig	OTU1391	3.16853	6.4678	1.89996	0.168082	0.319299	NotSig
OTU1288	3.02155	6.43121	1.86694	0.171826	0.321701	NotSig	OTU1450	3.47108	6.01263	2.78849	0.0949438	0.180335	NotSig	OTU1418	3.16853	6.4678	1.89996	0.168082	0.319299	NotSig
OTU106	1.92791	6.93451	1.85603	0.173084	0.321701	NotSig	OTU1498	-1.86656	6.41131	2.78632	0.095072	0.180335	NotSig	OTU1551	3.16853	6.4678	1.89996	0.168082	0.319299	NotSig
OTU1128	-1.66747	9.25797	1.85213	0.173536	0.321701	NotSig	OTU665	3.4705	6.01263	2.78357	0.0952358	0.180335	NotSig	OTU405	-1.80988	7.55343	1.86021	0.172601	0.327326	NotSig
OTU71	-2.71945	6.32774	1.84113	0.174818	0.321701	NotSig	OTU1122	3.41566	9.09465	2.78144	0.0953625	0.180335	NotSig	OTU1607	2.06923	6.85861	1.85092	0.173677	0.328808	NotSig
OTU150	-2.71945	6.32774	1.84113	0.174818	0.321701	NotSig	OTU535	3.98585	6.37395	2.75594	0.0968938	0.180335	NotSig	OTU84	-1.88478	6.81594	1.84759	0.174063	0.328983	NotSig
OTU194	-2.71945	6.32774	1.84113	0.174818	0.321701	NotSig	OTU526	3.98638	6.37395	2.75554	0.096918	0.180335	NotSig	OTU1122	2.3647	8.24497	1.81198	0.178271	0.335545	NotSig
OTU254	-2.71945	6.32774	1.84113	0.174818	0.321701	NotSig	OTU1082	3.46699	6.01263	2.75383	0.0970219	0.180335	NotSig	OTU369	3.0849	6.44544	1.80559	0.179038	0.335545	NotSig
OTU416	-2.71945	6.32774	1.84113	0.174818	0.321701	NotSig	OTU957	3.98924	6.37395	2.75339	0.0970485	0.180335	NotSig	OTU717	3.0849	6.44544	1.80559	0.179038	0.335545	NotSig
OTU455	-2.71945	6.32774	1.84113	0.174818	0.321701	NotSig	OTU592	3.46627	6.01263	2.74781	0.0973879	0.180335	NotSig	OTU1337	3.0849	6.44544	1.80559	0.179038	0.335545	NotSig
OTU456	-2.71945	6.32774	1.84113	0.174818	0.321701	NotSig	OTU334	4.90828	6.61586	2.74575	0.0975134	0.180335	NotSig	OTU1365	3.0849	6.44544	1.80559	0.179038	0.335545	NotSig
OTU605	-2.71945	6.32774	1.84113	0.174818	0.321701	NotSig	OTU373	4.90828	6.61586	2.74575	0.0975134	0.180335	NotSig	OTU64	5.34433	10.8448	1.78678	0.181319	0.339252	NotSig
OTU812	-2.71945	6.32774	1.84113	0.174818	0.321701	NotSig	OTU703	4.90828	6.61586	2.74575	0.0975134	0.180335	NotSig	OTU1202	3.35924	6.51702	1.77642	0.18259	0.341059	NotSig
OTU829	-2.71945	6.32774	1.84113	0.174818	0.321701	NotSig	OTU911	4.90828	6.61586	2.74575	0.0975134	0.180335	NotSig	OTU1113	1.93044	6.82162	1.7622	0.18435	0.343772	NotSig
OTU870	-2.71945	6.32774	1.84113	0.174818	0.321701	NotSig	OTU1109	4.90828	6.61586	2.74575	0.0975134	0.180335	NotSig	OTU973	4.74362	11.2321	1.75486	0.185267	0.344744	NotSig
OTU872	-2.71945	6.32774	1.84113	0.174818	0.321701	NotSig	OTU1176	4.90828	6.61586	2.74575	0.0975134	0.180335	NotSig	OTU870	2.16374	7.48351	1.75309	0.185489	0.344744	NotSig
OTU901	-2.71945	6.32774	1.84113	0.174818	0.321701	NotSig	OTU1340	4.90828	6.61586	2.74575	0.0975134	0.180335	NotSig	OTU1318	1.89362	6.80401	1.729	0.188539	0.34983	NotSig
OTU905	-2.71945	6.32774	1.84113	0.174818	0.321701	NotSig	OTU1417	4.90828	6.61586	2.74575	0.0975134	0.180335	NotSig	OTU814	-2.01482	7.33717	1.6962	0.192786	0.357118	NotSig
OTU1012	-2.71945	6.32774	1.84113	0.174818	0.321701	NotSig	OTU1562	4.90828	6.61586	2.74575	0.0975134	0.180335	NotSig	OTU450	3.12689	7.2421	1.66862	0.196444	0.363291	NotSig
OTU1120	-2.71945	6.32774	1.84113	0.174818	0.321701	NotSig	OTU1348	3.46497	6.01263	2.73704	0.0980464	0.180976	NotSig	OTU12	-5.10177	11.1218	1.64357	0.199836	0.368953	NotSig
OTU1496	-2.71945	6.32774	1.84113	0.174818	0.321701	NotSig	OTU1060	3.4647	6.01263	2.7348	0.0981839	0.180976	NotSig	OTU1073	4.52257	11.3619	1.63554	0.200939	0.370159	NotSig
OTU1590	-2.71945	6.32774	1.84113	0.174818	0.321701	NotSig	OTU710	6.25004	7.35314	2.73139	0.0983937	0.181064	NotSig	OTU1148	-1.95076	6.87802	1.63399	0.201152	0.370159	NotSig
OTU653	2.98654	6.42317	1.82633	0.176562	0.321728	NotSig	OTU1368	3.46017	6.01263	2.69746	0.100508	0.184651	NotSig	OTU1354	-1.70427	8.30108	1.62842	0.201922	0.370966	NotSig
OTU778	2.98654	6.42317	1.82633	0.176562	0.321728	NotSig	OTU1505	2.76145	7.83441	2.67893	0.101684	0.186292	NotSig	OTU1102	-2.05127	6.51449	1.62398	0.202537	0.371485	NotSig
OTU780	2.98654	6.42317	1.82633	0.176562	0.321728	NotSig	OTU1286	4.59671	8.03212	2.67813	0.101735	0.186292	NotSig	OTU1215	-2.04979	6.51449	1.61603	0.203647	0.372907	NotSig
OTU1099	2.98654	6.42317	1.82633	0.176562	0.321728	NotSig	OTU1394	1.93346	6.52954	2.67016	0.102246	0.186921	NotSig	OTU131	2.95993	8.35064	1.59397	0.20676	0.377989	NotSig
OTU1357	2.98654	6.42317	1.82633	0.176562	0.321728	NotSig	OTU1174	2.96908	7.13125	2.66335	0.102684	0.187249	NotSig	OTU883	2.095	8.57799	1.58334	0.20828	0.380144	NotSig
OTU1560	2.98654	6.42317	1.82633	0.176562	0.321728	NotSig	OTU708	3.45559	6.01263	2.66048	0.10287	0.187249	NotSig	OTU267	-4.65756	11.1388	1.56423	0.211048	0.381251	NotSig
OTU1504	-1.39439	7.79141	1.81579	0.177815	0.323485	NotSig	OTU41	-3.93076	8.61932	2.65957	0.102928	0.187249	NotSig	OTU265	-1.56805	7.07319	1.54809	0.213418	0.381251	NotSig
OTU701	2.95079	6.41511	1.78606	0.181406	0.325773	NotSig	OTU1307	3.45386	6.01263	2.64667	0.103767	0.188468	NotSig	OTU223	1.9234	7.10812	1.52826	0.216374	0.381251	NotSig
OTU751	2.95079	6.41511	1.78606	0.181406	0.325773	NotSig	OTU277	3.45347	6.01263	2.64355	0.103971	0.188531	NotSig	OTU52	2.8319	6.39307	1.52585	0.216736	0.381251	NotSig
OTU777	2.95079	6.41511	1.78606	0.181406	0.325773	NotSig	OTU1432	1.93083	6.52954	2.61758	0.105685	0.19133	NotSig	OTU108	2.8319	6.39307	1.52585	0.216736	0.381251	NotSig
OTU967	2.95079	6.41511	1.78606	0.181406	0.325773	NotSig	OTU716	3.47226	8.19618	2.60167	0.106751	0.192947	NotSig	OTU233	2.8319	6.39307	1.52585	0.216736	0.381251	NotSig
OTU1273	2.95079	6.41511	1.78606	0.181406	0.325773	NotSig	OTU218	6.07845	7.2314	2.55228	0.110135	0.198741	NotSig	OTU311	2.8319	6.39307	1.52585	0.216736	0.381251	NotSig
OTU1345	2.95079	6.41511	1.78606	0.181406	0.325773	NotSig	OTU284	-2.49036	6.36318	2.54686	0.110514	0.199103	NotSig	OTU408	2.8319	6.39307	1.52585	0.216736	0.381251	NotSig
OTU1416	2.95079	6.41511	1.78606	0.181406	0.325773	NotSig	OTU1111	3.44021	6.01263	2.54087	0.110934	0.199538	NotSig	OTU475	2.8319	6.39307	1.52585	0.216736	0.381251	NotSig
OTU1486	2.95079	6.41511	1.78606	0.181406	0.325773	NotSig	OTU989	-2.28316	7.44394	2.53347	0.111455	0.200153	NotSig	OTU526	2.8319	6.39307	1.52585	0.216736	0.381251	NotSig
OTU990	-1.62403	7.43137	1.77495	0.182771	0.327697	NotSig	OTU658	5.877	7.09897	2.52474	0.112073	0.20094	NotSig	OTU572	2.8319	6.39307	1.52585	0.216736	0.381251	NotSig
OTU1113	2.37187	6.8108	1.73917	0.187243	0.335178	NotSig	OTU511	-3.56733	9.25164	2.51114	0.113044	0.202356	NotSig	OTU575	2.8319	6.39307	1.52585	0.216736	0.381251	NotSig
OTU384	1.79697	6.66679	1.72571	0.188959	0.337708	NotSig	OTU1557	5.87788	7.09897	2.50451	0.113521	0.202885	NotSig	OTU762	2.8319	6.39307	1.52585	0.216736	0.381251	NotSig
OTU1384	2.17322	6.75746	1.70523	0.191605	0.34189	NotSig	OTU1215	2.86788	8.14696	2.49996	0.113849	0.203146	NotSig	OTU809	2.8319	6.39307	1.52585	0.216736	0.381251	NotSig
OTU1447	2.77544	6.93642	1.68289	0.194541	0.346574	NotSig	OTU924	-2.99873	7.41308	2.49672	0.114084	0.20324	NotSig	OTU962	2.8319	6.39307	1.52585	0.216736	0.381251	NotSig
OTU115	-2.79944	6.35251	1.6709	0.196138	0.347204	NotSig	OTU464	3.43369	6.01263	2.49203	0.114424	0.20327	NotSig	OTU1068	2.8319	6.39307	1.52585	0.216736	0.381251	NotSig
OTU322	-2.79944	6.35251	1.6709	0.196138	0.347204	NotSig	OTU461	3.43361	6.01263	2.49147	0.114464	0.20327	NotSig	OTU1132	2.8319	6.39307	1.52585	0.216736	0.381251	NotSig
OTU646	-2.79944	6.35251	1.6709	0.196138	0.347204	NotSig	OTU47	-2.26314	6.98997	2.48603	0.114861	0.203651	NotSig	OTU1191	2.8319	6.39307	1.52585	0.216736	0.381251	NotSig
OTU716	-2.79944	6.35251	1.6709	0.196138	0.347204	NotSig	OTU505	5.87884	7.09897	2.48217	0.115143	0.203732	NotSig	OTU1234	2.8319	6.39307	1.52585	0.216736	0.381251	NotSig
OTU998	2.25783	12.5953	1.63896	0.200469	0.354309	NotSig	OTU789	5.87892	7.09897	2.48041	0.115272	0.203732	NotSig	OTU1379	2.8319	6.39307	1.52585	0.216736	0.381251	NotSig
OTU924	2.05823	8.82832	1.62367	0.20258	0.356026	NotSig	OTU499	-1.66146	6.32378	2.46192	0.116636	0.205817	NotSig	OTU1437	2.8319	6.39307	1.52585	0.216736	0.381251	NotSig
OTU67	-1.70521	9.10902	1.6101	0.204477	0.356026	NotSig	OTU625	2.28711	8.17135	2.44648	0.117789	0.207523	NotSig	OTU1444	2.8319	6.39307	1.52585	0.216736	0.381251	NotSig
OTU1	-2.71823	6.33801	1.60677	0.204946	0.356026	NotSig	OTU1025	5.8806	7.09897	2.44067	0.118226	0.207965	NotSig	OTU1454	2.8319	6.39307	1.52585	0.216736	0.381251	NotSig
OTU66	-2.71823	6.33801	1.60677	0.204946	0.356026	NotSig	OTU686	3.10253	7.16117	2.39803	0.121488	0.213247	NotSig	OTU1342	4.05459	10.765	1.50173	0.220405	0.387096	NotSig
OTU281	-2.71823	6.33801	1.60677	0.204946	0.356026	NotSig	OTU814	-3.40737	7.19245	2.39613	0.121636	0.213247	NotSig	OTU610	2.07613	6.84147	1.49572	0.221331	0.388111	NotSig
OTU325	-2.71823	6.33801	1.60677	0.204946	0.356026	NotSig	OTU1349	13.9579	16.7612	2.39401	0.121801	0.213247	NotSig	OTU1127	2.19322	8.27494	1.47842	0.224021	0.392213	NotSig
OTU1218	-2.71823	6.33801	1.60677	0.204946	0.356026	NotSig	OTU1084	3.26734	6.15094	2.36988	0.123696	0.215823	NotSig	OTU1208	-1.76692	7.40129	1.44522	0.229296	0.397086	NotSig
OTU1221	-2.71823	6.33801	1.60677	0.204946	0.356026	NotSig	OTU217	4.34944	6.41598	2.34378	0.125784	0.215823	NotSig	OTU338	1.96119	7.51862	1.43849	0.230383	0.397086	NotSig
OTU1410	-2.71823	6.33801	1.60677	0.204946	0.356026	NotSig	OTU488	4.34944	6.41598	2.34378	0.125784	0.215823	NotSig	OTU489	2.72869	6.36953	1.43426	0.23107	0.397086	NotSig
OTU1445	-2.71823	6.33801	1.60677	0.204946	0.356026	NotSig	OTU504	4.34944	6.41598	2.34378	0.125784	0.215823	NotSig	OTU492	2.72869	6.36953	1.43426	0.23107	0.397086	NotSig
OTU1500	-2.71823	6.33801	1.60677	0.204946	0.356026	NotSig	OTU640	4.34944	6.41598	2.34378	0.125784	0.215823	NotSig	OTU694	2.72869	6.36953	1.43426	0.23107	0.397086	NotSig
OTU810	-1.83956	6.8699	1.59372	0.206796	0.358681	NotSig	OTU694	4.34944	6.41598	2.34378	0.125784	0.215823	NotSig	OTU778	2.72869	6.36953	1.43426	0.23107	0.397086	NotSig
OTU1568	-1.55753	7.00945	1.52846	0.216344	0.37466	NotSig	OTU699	4.34944	6.41598	2.34378	0.125784	0.215823	NotSig	OTU805	2.72869	6.36953	1.43426	0.23107	0.397086	NotSig
OTU409	-1.77888	6.88218	1.46249	0.226534	0.380684	NotSig	OTU808	4.34944	6.41598	2.34378	0.125784	0.215823	NotSig	OTU935	2.72869	6.36953	1.43426	0.23107	0.397086	NotSig
OTU93	2.64738	6.35844	1.44207	0.229804	0.380684	NotSig	OTU809	4.34944	6.41598	2.34378	0.125784	0.215823	NotSig	OTU1114	2.72869	6.36953	1.43426	0.23107	0.397086	NotSig
OTU226	2.64738	6.35844	1.44207	0.229804	0.380684	NotSig	OTU1275	4.34944	6.41598	2.34378	0.125784	0.215823	NotSig	OTU1151	2.72869	6.36953	1.43426	0.23107	0.397086	NotSig
OTU746	2.64738	6.35844	1.44207	0.229804	0.380684	NotSig	OTU1292	4.34944	6.41598	2.34378	0.125784	0.215823	NotSig	OTU1274	2.72869	6.36953	1.43426	0.23107	0.397086	NotSig
OTU1016	2.64738	6.35844	1.44207	0.229804	0.380684	NotSig	OTU1549	4.34944	6.41598	2.34378	0.125784	0.215823	NotSig	OTU1350	2.72869	6.36953	1.43426	0.23107	0.397086	NotSig
OTU1066	2.64738	6.35844	1.44207	0.229804	0.380684	NotSig	OTU1551	4.34944	6.41598	2.34378	0.125784	0.215823	NotSig	OTU982	1.71868	6.74698	1.42345	0.232836	0.399504	NotSig
OTU1067	2.64738	6.35844	1.44207	0.229804	0.380684	NotSig	OTU964	-2.95805	6.78789	2.33029	0.126878	0.217367	NotSig	OTU7	-5.27926	11.221	1.41973	0.233448	0.399941	NotSig
OTU1119	2.64738	6.35844	1.44207	0.229804	0.380684	NotSig	OTU514	-1.85091	11.1041	2.30908	0.12862	0.219696	NotSig	OTU1432	1.72011	6.74698	1.41628	0.234017	0.400301	NotSig
OTU1252	-1.41082	7.00482	1.42859	0.231995	0.380684	NotSig	OTU1579	5.65128	6.95393	2.30894	0.128631	0.219696	NotSig	OTU1476	1.72112	6.74698	1.41127	0.234845	0.401104	NotSig
OTU957	2.60178	6.34975	1.40338	0.236159	0.380684	NotSig	OTU1611	3.54026	8.61758	2.30322	0.129106	0.220171	NotSig	OTU1249	-2.21138	6.61017	1.4057	0.235771	0.401458	NotSig
OTU1512	2.60178	6.34975	1.40338	0.236159	0.380684	NotSig	OTU903	3.33856	6.15094	2.26934	0.131956	0.224688	NotSig	OTU1569	-2.21138	6.61017	1.4057	0.235771	0.401458	NotSig
OTU1514	2.60178	6.34975	1.40338	0.236159	0.380684	NotSig	OTU1027	-2.21172	7.40249	2.24636	0.133929	0.2277	NotSig	OTU1374	1.78306	6.76529	1.36187	0.243214	0.413501	NotSig
OTU45	-2.27684	6.26251	1.38813	0.238721	0.380684	NotSig	OTU1268	7.57159	14.491	2.23417	0.134989	0.229153	NotSig	OTU639	-1.76523	8.95317	1.32519	0.249663	0.421224	NotSig
OTU151	-2.27684	6.26251	1.38813	0.238721	0.380684	NotSig	OTU1194	2.70096	6.93554	2.22609	0.135697	0.230005	NotSig	OTU816	-3.37042	11.8333	1.3135	0.251763	0.421224	NotSig
OTU157	-2.27684	6.26251	1.38813	0.238721	0.380684	NotSig	OTU925	-2.47854	7.78671	2.15063	0.142511	0.241189	NotSig	OTU1281	1.69145	7.3422	1.27821	0.258233	0.421224	NotSig
OTU171	-2.27684	6.26251	1.38813	0.238721	0.380684	NotSig	OTU603	4.04316	8.71949	2.14599	0.142943	0.241554	NotSig	OTU13	-1.95304	6.20149	1.27574	0.258692	0.421224	NotSig
OTU174	-2.27684	6.26251	1.38813	0.238721	0.380684	NotSig	OTU1556	1.75217	6.45858	2.10023	0.147277	0.248502	NotSig	OTU35	-1.95304	6.20149	1.27574	0.258692	0.421224	NotSig
OTU185	-2.27684	6.26251	1.38813	0.238721	0.380684	NotSig	OTU740	3.91464	6.28578	2.08767	0.148492	0.249798	NotSig	OTU113	-1.95304	6.20149	1.27574	0.258692	0.421224	NotSig
OTU253	-2.27684	6.26251	1.38813	0.238721	0.380684	NotSig	OTU1387	3.91464	6.28578	2.08767	0.148492	0.249798	NotSig	OTU118	-1.95304	6.20149	1.27574	0.258692	0.421224	NotSig
OTU266	-2.27684	6.26251	1.38813	0.238721	0.380684	NotSig	OTU943	1.7511	6.45858	2.08113	0.14913	0.250493	NotSig	OTU177	-1.95304	6.20149	1.27574	0.258692	0.421224	NotSig
OTU365	-2.27684	6.26251	1.38813	0.238721	0.380684	NotSig	OTU1474	5.49647	14.6621	2.03832	0.153379	0.257243	NotSig	OTU331	-1.95304	6.20149	1.27574	0.258692	0.421224	NotSig
OTU367	-2.27684	6.26251	1.38813	0.238721	0.380684	NotSig	OTU1339	1.68114	6.56877	2.02477	0.154752	0.259158	NotSig	OTU473	-1.95304	6.20149	1.27574	0.258692	0.421224	NotSig
OTU402	-2.27684	6.26251	1.38813	0.238721	0.380684	NotSig	OTU267	-2.38128	11.5236	1.96435	0.161049	0.269298	NotSig	OTU486	-1.95304	6.20149	1.27574	0.258692	0.421224	NotSig
OTU415	-2.27684	6.26251	1.38813	0.238721	0.380684	NotSig	OTU1249	2.22125	7.90252	1.96094	0.161412	0.269503	NotSig	OTU651	-1.95304	6.20149	1.27574	0.258692	0.421224	NotSig
OTU500	-2.27684	6.26251	1.38813	0.238721	0.380684	NotSig	OTU67	-2.84894	9.41517	1.92546	0.165256	0.275407	NotSig	OTU679	-1.95304	6.20149	1.27574	0.258692	0.421224	NotSig
OTU817	-2.27684	6.26251	1.38813	0.238721	0.380684	NotSig	OTU1127	2.89518	8.90385	1.92377	0.165441	0.275407	NotSig	OTU686	-1.95304	6.20149	1.27574	0.258692	0.421224	NotSig
OTU842	-2.27684	6.26251	1.38813	0.238721	0.380684	NotSig	OTU1386	20.1894	20.8232	1.90566	0.167446	0.278329	NotSig	OTU715	-1.95304	6.20149	1.27574	0.258692	0.421224	NotSig
OTU848	-2.27684	6.26251	1.38813	0.238721	0.380684	NotSig	OTU596	7.74538	16.1176	1.82745	0.176429	0.292825	NotSig	OTU722	-1.95304	6.20149	1.27574	0.258692	0.421224	NotSig
OTU887	-2.27684	6.26251	1.38813	0.238721	0.380684	NotSig	OTU292	2.30886	7.21805	1.65662	0.19806	0.317861	NotSig	OTU761	-1.95304	6.20149	1.27574	0.258692	0.421224	NotSig
OTU898	-2.27684	6.26251	1.38813	0.238721	0.380684	NotSig	OTU1530	1.54964	6.3831	1.64573	0.199541	0.317861	NotSig	OTU827	-1.95304	6.20149	1.27574	0.258692	0.421224	NotSig
OTU907	-2.27684	6.26251	1.38813	0.238721	0.380684	NotSig	OTU670	1.54936	6.3831	1.64132	0.200145	0.317861	NotSig	OTU880	-1.95304	6.20149	1.27574	0.258692	0.421224	NotSig
OTU915	-2.27684	6.26251	1.38813	0.238721	0.380684	NotSig	OTU60	-2.72547	6.46757	1.61133	0.204305	0.317861	NotSig	OTU954	-1.95304	6.20149	1.27574	0.258692	0.421224	NotSig
OTU916	-2.27684	6.26251	1.38813	0.238721	0.380684	NotSig	OTU506	-2.72547	6.46757	1.61133	0.204305	0.317861	NotSig	OTU976	-1.95304	6.20149	1.27574	0.258692	0.421224	NotSig
OTU946	-2.27684	6.26251	1.38813	0.238721	0.380684	NotSig	OTU1226	-2.39978	8.47669	1.60167	0.205666	0.317861	NotSig	OTU997	-1.95304	6.20149	1.27574	0.258692	0.421224	NotSig
OTU949	-2.27684	6.26251	1.38813	0.238721	0.380684	NotSig	OTU1201	1.75817	7.82242	1.58984	0.207349	0.317861	NotSig	OTU1047	-1.95304	6.20149	1.27574	0.258692	0.421224	NotSig
OTU980	-2.27684	6.26251	1.38813	0.238721	0.380684	NotSig	OTU229	2.89694	5.90022	1.58715	0.207733	0.317861	NotSig	OTU1075	-1.95304	6.20149	1.27574	0.258692	0.421224	NotSig
OTU991	-2.27684	6.26251	1.38813	0.238721	0.380684	NotSig	OTU278	2.89694	5.90022	1.58715	0.207733	0.317861	NotSig	OTU1100	-1.95304	6.20149	1.27574	0.258692	0.421224	NotSig
OTU1022	-2.27684	6.26251	1.38813	0.238721	0.380684	NotSig	OTU318	2.89694	5.90022	1.58715	0.207733	0.317861	NotSig	OTU1143	-1.95304	6.20149	1.27574	0.258692	0.421224	NotSig
OTU1182	-2.27684	6.26251	1.38813	0.238721	0.380684	NotSig	OTU357	2.89694	5.90022	1.58715	0.207733	0.317861	NotSig	OTU1214	-1.95304	6.20149	1.27574	0.258692	0.421224	NotSig
OTU1265	-2.27684	6.26251	1.38813	0.238721	0.380684	NotSig	OTU370	2.89694	5.90022	1.58715	0.207733	0.317861	NotSig	OTU1438	-1.95304	6.20149	1.27574	0.258692	0.421224	NotSig
OTU1280	-2.27684	6.26251	1.38813	0.238721	0.380684	NotSig	OTU371	2.89694	5.90022	1.58715	0.207733	0.317861	NotSig	OTU1448	-1.95304	6.20149	1.27574	0.258692	0.421224	NotSig
OTU1300	-2.27684	6.26251	1.38813	0.238721	0.380684	NotSig	OTU481	2.89694	5.90022	1.58715	0.207733	0.317861	NotSig	OTU193	-1.90836	8.51718	1.26492	0.260722	0.423911	NotSig
OTU1310	-2.27684	6.26251	1.38813	0.238721	0.380684	NotSig	OTU503	2.89694	5.90022	1.58715	0.207733	0.317861	NotSig	OTU542	-1.73193	6.73844	1.25993	0.261664	0.424823	NotSig
OTU1501	-2.27684	6.26251	1.38813	0.238721	0.380684	NotSig	OTU550	2.89694	5.90022	1.58715	0.207733	0.317861	NotSig	OTU1002	2.54677	6.97877	1.25084	0.263392	0.427008	NotSig
OTU1603	-2.27684	6.26251	1.38813	0.238721	0.380684	NotSig	OTU553	2.89694	5.90022	1.58715	0.207733	0.317861	NotSig	OTU1105	-1.8299	7.86386	1.14696	0.284187	0.442122	NotSig
OTU1620	-2.27684	6.26251	1.38813	0.238721	0.380684	NotSig	OTU554	2.89694	5.90022	1.58715	0.207733	0.317861	NotSig	OTU1248	-1.6136	8.02536	1.14167	0.285299	0.442122	NotSig
OTU833	-1.7062	6.82705	1.37557	0.240858	0.380684	NotSig	OTU579	2.89694	5.90022	1.58715	0.207733	0.317861	NotSig	OTU192	2.38854	6.31357	1.13381	0.286964	0.442122	NotSig
OTU225	2.55588	6.34128	1.3652	0.242639	0.380684	NotSig	OTU591	2.89694	5.90022	1.58715	0.207733	0.317861	NotSig	OTU229	2.38854	6.31357	1.13381	0.286964	0.442122	NotSig
OTU822	2.55588	6.34128	1.3652	0.242639	0.380684	NotSig	OTU595	2.89694	5.90022	1.58715	0.207733	0.317861	NotSig	OTU278	2.38854	6.31357	1.13381	0.286964	0.442122	NotSig
OTU935	2.55588	6.34128	1.3652	0.242639	0.380684	NotSig	OTU597	2.89694	5.90022	1.58715	0.207733	0.317861	NotSig	OTU309	2.38854	6.31357	1.13381	0.286964	0.442122	NotSig
OTU1030	2.55588	6.34128	1.3652	0.242639	0.380684	NotSig	OTU642	2.89694	5.90022	1.58715	0.207733	0.317861	NotSig	OTU361	2.38854	6.31357	1.13381	0.286964	0.442122	NotSig
OTU1422	2.55588	6.34128	1.3652	0.242639	0.380684	NotSig	OTU666	2.89694	5.90022	1.58715	0.207733	0.317861	NotSig	OTU374	2.38854	6.31357	1.13381	0.286964	0.442122	NotSig
OTU1491	2.55588	6.34128	1.3652	0.242639	0.380684	NotSig	OTU675	2.89694	5.90022	1.58715	0.207733	0.317861	NotSig	OTU509	2.38854	6.31357	1.13381	0.286964	0.442122	NotSig
OTU1612	2.55588	6.34128	1.3652	0.242639	0.380684	NotSig	OTU744	2.89694	5.90022	1.58715	0.207733	0.317861	NotSig	OTU540	2.38854	6.31357	1.13381	0.286964	0.442122	NotSig
OTU300	2.55506	6.34102	1.3651	0.242656	0.380684	NotSig	OTU745	2.89694	5.90022	1.58715	0.207733	0.317861	NotSig	OTU569	2.38854	6.31357	1.13381	0.286964	0.442122	NotSig
OTU476	2.55506	6.34102	1.3651	0.242656	0.380684	NotSig	OTU767	2.89694	5.90022	1.58715	0.207733	0.317861	NotSig	OTU653	2.38854	6.31357	1.13381	0.286964	0.442122	NotSig
OTU522	2.55506	6.34102	1.3651	0.242656	0.380684	NotSig	OTU776	2.89694	5.90022	1.58715	0.207733	0.317861	NotSig	OTU719	2.38854	6.31357	1.13381	0.286964	0.442122	NotSig
OTU615	2.55506	6.34102	1.3651	0.242656	0.380684	NotSig	OTU822	2.89694	5.90022	1.58715	0.207733	0.317861	NotSig	OTU721	2.38854	6.31357	1.13381	0.286964	0.442122	NotSig
OTU689	2.55506	6.34102	1.3651	0.242656	0.380684	NotSig	OTU945	2.89694	5.90022	1.58715	0.207733	0.317861	NotSig	OTU723	2.38854	6.31357	1.13381	0.286964	0.442122	NotSig
OTU726	2.55506	6.34102	1.3651	0.242656	0.380684	NotSig	OTU959	2.89694	5.90022	1.58715	0.207733	0.317861	NotSig	OTU739	2.38854	6.31357	1.13381	0.286964	0.442122	NotSig
OTU1080	2.55506	6.34102	1.3651	0.242656	0.380684	NotSig	OTU1030	2.89694	5.90022	1.58715	0.207733	0.317861	NotSig	OTU745	2.38854	6.31357	1.13381	0.286964	0.442122	NotSig
OTU1118	2.55506	6.34102	1.3651	0.242656	0.380684	NotSig	OTU1055	2.89694	5.90022	1.58715	0.207733	0.317861	NotSig	OTU746	2.38854	6.31357	1.13381	0.286964	0.442122	NotSig
OTU1231	2.55506	6.34102	1.3651	0.242656	0.380684	NotSig	OTU1137	2.89694	5.90022	1.58715	0.207733	0.317861	NotSig	OTU750	2.38854	6.31357	1.13381	0.286964	0.442122	NotSig
OTU1356	2.55506	6.34102	1.3651	0.242656	0.380684	NotSig	OTU1161	2.89694	5.90022	1.58715	0.207733	0.317861	NotSig	OTU796	2.38854	6.31357	1.13381	0.286964	0.442122	NotSig
OTU1411	2.55506	6.34102	1.3651	0.242656	0.380684	NotSig	OTU1202	2.89694	5.90022	1.58715	0.207733	0.317861	NotSig	OTU1055	2.38854	6.31357	1.13381	0.286964	0.442122	NotSig
OTU1437	2.55506	6.34102	1.3651	0.242656	0.380684	NotSig	OTU1217	2.89694	5.90022	1.58715	0.207733	0.317861	NotSig	OTU1059	2.38854	6.31357	1.13381	0.286964	0.442122	NotSig
OTU1617	2.55506	6.34102	1.3651	0.242656	0.380684	NotSig	OTU1267	2.89694	5.90022	1.58715	0.207733	0.317861	NotSig	OTU1061	2.38854	6.31357	1.13381	0.286964	0.442122	NotSig
OTU472	2.508	6.33252	1.32732	0.249283	0.388895	NotSig	OTU1322	2.89694	5.90022	1.58715	0.207733	0.317861	NotSig	OTU1084	2.38854	6.31357	1.13381	0.286964	0.442122	NotSig
OTU1189	2.508	6.33252	1.32732	0.249283	0.388895	NotSig	OTU1357	2.89694	5.90022	1.58715	0.207733	0.317861	NotSig	OTU1161	2.38854	6.31357	1.13381	0.286964	0.442122	NotSig
OTU1259	2.508	6.33252	1.32732	0.249283	0.388895	NotSig	OTU1359	2.89694	5.90022	1.58715	0.207733	0.317861	NotSig	OTU1273	2.38854	6.31357	1.13381	0.286964	0.442122	NotSig
OTU1483	2.508	6.33252	1.32732	0.249283	0.388895	NotSig	OTU1369	2.89694	5.90022	1.58715	0.207733	0.317861	NotSig	OTU1324	2.38854	6.31357	1.13381	0.286964	0.442122	NotSig
OTU1243	-2.09009	6.70343	1.31648	0.251224	0.391271	NotSig	OTU1399	2.89694	5.90022	1.58715	0.207733	0.317861	NotSig	OTU1334	2.38854	6.31357	1.13381	0.286964	0.442122	NotSig
OTU25	2.45977	6.32398	1.28993	0.25606	0.391271	NotSig	OTU1422	2.89694	5.90022	1.58715	0.207733	0.317861	NotSig	OTU1399	2.38854	6.31357	1.13381	0.286964	0.442122	NotSig
OTU52	2.45977	6.32398	1.28993	0.25606	0.391271	NotSig	OTU1427	2.89694	5.90022	1.58715	0.207733	0.317861	NotSig	OTU1411	2.38854	6.31357	1.13381	0.286964	0.442122	NotSig
OTU309	2.45977	6.32398	1.28993	0.25606	0.391271	NotSig	OTU1454	2.89694	5.90022	1.58715	0.207733	0.317861	NotSig	OTU1449	2.38854	6.31357	1.13381	0.286964	0.442122	NotSig
OTU364	2.45977	6.32398	1.28993	0.25606	0.391271	NotSig	OTU1456	2.89694	5.90022	1.58715	0.207733	0.317861	NotSig	OTU1480	2.38854	6.31357	1.13381	0.286964	0.442122	NotSig
OTU462	2.45977	6.32398	1.28993	0.25606	0.391271	NotSig	OTU1462	2.89694	5.90022	1.58715	0.207733	0.317861	NotSig	OTU1483	2.38854	6.31357	1.13381	0.286964	0.442122	NotSig
OTU699	2.45977	6.32398	1.28993	0.25606	0.391271	NotSig	OTU1465	2.89694	5.90022	1.58715	0.207733	0.317861	NotSig	OTU1555	2.38854	6.31357	1.13381	0.286964	0.442122	NotSig
OTU723	2.45977	6.32398	1.28993	0.25606	0.391271	NotSig	OTU1477	2.89694	5.90022	1.58715	0.207733	0.317861	NotSig	OTU1558	2.38854	6.31357	1.13381	0.286964	0.442122	NotSig
OTU752	2.45977	6.32398	1.28993	0.25606	0.391271	NotSig	OTU1484	2.89694	5.90022	1.58715	0.207733	0.317861	NotSig	OTU1587	2.38854	6.31357	1.13381	0.286964	0.442122	NotSig
OTU1115	2.45977	6.32398	1.28993	0.25606	0.391271	NotSig	OTU1489	2.89694	5.90022	1.58715	0.207733	0.317861	NotSig	OTU172	3.46456	10.2717	1.10965	0.292159	0.449506	NotSig
OTU1205	2.45977	6.32398	1.28993	0.25606	0.391271	NotSig	OTU1492	2.89694	5.90022	1.58715	0.207733	0.317861	NotSig	OTU1192	1.36028	8.54919	1.09849	0.294598	0.452635	NotSig
OTU1324	2.45977	6.32398	1.28993	0.25606	0.391271	NotSig	OTU1511	2.89694	5.90022	1.58715	0.207733	0.317861	NotSig	OTU625	1.68132	7.75941	1.08727	0.297076	0.455374	NotSig
OTU1424	2.45977	6.32398	1.28993	0.25606	0.391271	NotSig	OTU1515	2.89694	5.90022	1.58715	0.207733	0.317861	NotSig	OTU18	-3.41113	11.4999	1.07376	0.300098	0.455374	NotSig
OTU1525	2.45977	6.32398	1.28993	0.25606	0.391271	NotSig	OTU1599	2.89694	5.90022	1.58715	0.207733	0.317861	NotSig	OTU923	1.67704	8.74925	1.06387	0.302335	0.455374	NotSig
OTU1555	2.45977	6.32398	1.28993	0.25606	0.391271	NotSig	OTU844	-2.27724	6.45122	1.53531	0.215317	0.321482	NotSig	OTU21	2.34123	7.79585	1.05155	0.30515	0.455374	NotSig
OTU921	-2.02422	6.67694	1.21092	0.271151	0.413764	NotSig	OTU388	-1.89453	8.15322	1.53203	0.215808	0.321482	NotSig	OTU353	1.32443	8.53525	1.0484	0.305875	0.455374	NotSig
OTU405	1.39403	8.45144	1.18261	0.276824	0.421846	NotSig	OTU154	3.34646	6.18952	1.52852	0.216334	0.321482	NotSig	OTU321	2.2539	6.28871	1.04538	0.306572	0.455374	NotSig
OTU388	1.24724	8.92906	1.16035	0.281392	0.428222	NotSig	OTU241	3.34646	6.18952	1.52852	0.216334	0.321482	NotSig	OTU383	2.2539	6.28871	1.04538	0.306572	0.455374	NotSig
OTU1594	-1.56667	7.02485	1.14838	0.283889	0.431434	NotSig	OTU424	3.34646	6.18952	1.52852	0.216334	0.321482	NotSig	OTU477	2.2539	6.28871	1.04538	0.306572	0.455374	NotSig
OTU1285	1.49336	6.57698	1.12433	0.288989	0.438588	NotSig	OTU463	3.34646	6.18952	1.52852	0.216334	0.321482	NotSig	OTU519	2.2539	6.28871	1.04538	0.306572	0.455374	NotSig
OTU835	1.37341	6.80244	1.04992	0.305526	0.463057	NotSig	OTU489	3.34646	6.18952	1.52852	0.216334	0.321482	NotSig	OTU544	2.2539	6.28871	1.04538	0.306572	0.455374	NotSig
OTU1395	1.45569	6.79302	1.00005	0.317298	0.480246	NotSig	OTU508	3.34646	6.18952	1.52852	0.216334	0.321482	NotSig	OTU683	2.2539	6.28871	1.04538	0.306572	0.455374	NotSig
OTU1517	1.67523	6.89789	0.996252	0.318219	0.480989	NotSig	OTU616	3.34646	6.18952	1.52852	0.216334	0.321482	NotSig	OTU693	2.2539	6.28871	1.04538	0.306572	0.455374	NotSig
OTU1374	1.56958	6.58455	0.968224	0.325124	0.490761	NotSig	OTU632	3.34646	6.18952	1.52852	0.216334	0.321482	NotSig	OTU705	2.2539	6.28871	1.04538	0.306572	0.455374	NotSig
OTU1409	1.104	8.15308	0.951943	0.329225	0.496281	NotSig	OTU634	3.34646	6.18952	1.52852	0.216334	0.321482	NotSig	OTU743	2.2539	6.28871	1.04538	0.306572	0.455374	NotSig
OTU1278	1.63522	6.90985	0.94534	0.330908	0.497206	NotSig	OTU736	3.34646	6.18952	1.52852	0.216334	0.321482	NotSig	OTU768	2.2539	6.28871	1.04538	0.306572	0.455374	NotSig
OTU188	-1.8879	6.65217	0.944302	0.331174	0.497206	NotSig	OTU766	3.34646	6.18952	1.52852	0.216334	0.321482	NotSig	OTU771	2.2539	6.28871	1.04538	0.306572	0.455374	NotSig
OTU256	-1.8879	6.65217	0.944302	0.331174	0.497206	NotSig	OTU787	3.34646	6.18952	1.52852	0.216334	0.321482	NotSig	OTU788	2.2539	6.28871	1.04538	0.306572	0.455374	NotSig
OTU844	-1.69381	6.53046	0.940196	0.332228	0.498118	NotSig	OTU1274	3.34646	6.18952	1.52852	0.216334	0.321482	NotSig	OTU1026	2.2539	6.28871	1.04538	0.306572	0.455374	NotSig
OTU880	1.67744	6.60657	0.937805	0.332843	0.498268	NotSig	OTU1277	3.34646	6.18952	1.52852	0.216334	0.321482	NotSig	OTU1049	2.2539	6.28871	1.04538	0.306572	0.455374	NotSig
OTU1183	1.53037	6.56939	0.935637	0.333402	0.498268	NotSig	OTU1284	3.34646	6.18952	1.52852	0.216334	0.321482	NotSig	OTU1064	2.2539	6.28871	1.04538	0.306572	0.455374	NotSig
OTU1044	-1.6923	6.53046	0.934619	0.333666	0.498268	NotSig	OTU1288	3.34646	6.18952	1.52852	0.216334	0.321482	NotSig	OTU1205	2.2539	6.28871	1.04538	0.306572	0.455374	NotSig
OTU976	1.64984	6.59934	0.926625	0.335741	0.500118	NotSig	OTU1289	3.34646	6.18952	1.52852	0.216334	0.321482	NotSig	OTU1266	2.2539	6.28871	1.04538	0.306572	0.455374	NotSig
OTU702	1.66942	6.91004	0.9264	0.3358	0.500118	NotSig	OTU1346	3.34646	6.18952	1.52852	0.216334	0.321482	NotSig	OTU1314	2.2539	6.28871	1.04538	0.306572	0.455374	NotSig
OTU1453	-1.80958	12.5893	0.915486	0.338663	0.50371	NotSig	OTU1418	3.34646	6.18952	1.52852	0.216334	0.321482	NotSig	OTU1552	2.2539	6.28871	1.04538	0.306572	0.455374	NotSig
OTU722	1.57761	6.57672	0.88213	0.347619	0.507948	NotSig	OTU1297	-2.2741	6.45122	1.52776	0.216449	0.321482	NotSig	OTU1591	2.2539	6.28871	1.04538	0.306572	0.455374	NotSig
OTU286	-1.64181	6.53789	0.878927	0.348496	0.507948	NotSig	OTU336	-3.21077	7.29167	1.52537	0.216809	0.321482	NotSig	OTU1201	-1.33345	6.78358	1.01721	0.313181	0.464573	NotSig
OTU13	-1.60767	6.19342	0.867976	0.351516	0.507948	NotSig	OTU1537	8.1165	16.2953	1.52405	0.217007	0.321482	NotSig	OTU251	-1.33286	6.78358	1.01493	0.313726	0.464763	NotSig
OTU103	-1.60767	6.19342	0.867976	0.351516	0.507948	NotSig	OTU1253	-1.31386	6.22999	1.45388	0.227906	0.33718	NotSig	OTU1498	-1.50803	6.66572	1.01249	0.314307	0.465009	NotSig
OTU113	-1.60767	6.19342	0.867976	0.351516	0.507948	NotSig	OTU685	2.94153	6.04656	1.41971	0.233451	0.343112	NotSig	OTU1262	2.63421	9.93221	1.00129	0.317	0.468371	NotSig
OTU130	-1.60767	6.19342	0.867976	0.351516	0.507948	NotSig	OTU764	2.94153	6.04656	1.41971	0.233451	0.343112	NotSig	OTU514	2.00123	12.8494	0.984106	0.321187	0.473932	NotSig
OTU271	-1.60767	6.19342	0.867976	0.351516	0.507948	NotSig	OTU768	2.94153	6.04656	1.41971	0.233451	0.343112	NotSig	OTU197	-2.62899	10.0263	0.955177	0.328405	0.483942	NotSig
OTU403	-1.60767	6.19342	0.867976	0.351516	0.507948	NotSig	OTU1233	2.94153	6.04656	1.41971	0.233451	0.343112	NotSig	OTU103	2.14459	6.82416	0.94989	0.329747	0.48528	NotSig
OTU450	-1.60767	6.19342	0.867976	0.351516	0.507948	NotSig	OTU1559	2.94153	6.04656	1.41971	0.233451	0.343112	NotSig	OTU1528	1.34811	7.18147	0.936242	0.333246	0.489784	NotSig
OTU452	-1.60767	6.19342	0.867976	0.351516	0.507948	NotSig	OTU1341	1.15747	11.2726	1.3789	0.240288	0.352696	NotSig	OTU1382	-1.90018	6.54086	0.918333	0.337913	0.495991	NotSig
OTU943	-1.60767	6.19342	0.867976	0.351516	0.507948	NotSig	OTU1040	-6.40067	16.229	1.33351	0.248181	0.363804	NotSig	OTU1221	2.36074	7.51873	0.86801	0.351507	0.515267	NotSig
OTU1002	-1.60767	6.19342	0.867976	0.351516	0.507948	NotSig	OTU372	1.94354	10.6045	1.32489	0.249717	0.365575	NotSig	OTU262	-1.31782	6.60274	0.862167	0.353133	0.516972	NotSig
OTU1047	-1.60767	6.19342	0.867976	0.351516	0.507948	NotSig	OTU1129	1.59834	7.51055	1.31467	0.251551	0.367778	NotSig	OTU596	-1.0202	8.89055	0.822044	0.364583	0.533036	NotSig
OTU1100	-1.60767	6.19342	0.867976	0.351516	0.507948	NotSig	OTU1531	1.44453	6.8222	1.14551	0.284492	0.415395	NotSig	OTU969	2.06648	9.76403	0.792027	0.373488	0.545341	NotSig
OTU1124	-1.60767	6.19342	0.867976	0.351516	0.507948	NotSig	OTU1545	1.50351	7.53398	1.13111	0.287539	0.419296	NotSig	OTU1183	1.28668	6.62466	0.775884	0.378403	0.551683	NotSig
OTU1194	-1.60767	6.19342	0.867976	0.351516	0.507948	NotSig	OTU973	-1.69576	7.336	1.1245	0.288952	0.420808	NotSig	OTU1187	-3.15335	10.9207	0.774532	0.378819	0.551683	NotSig
OTU1438	-1.60767	6.19342	0.867976	0.351516	0.507948	NotSig	OTU210	1.61301	7.86226	1.11314	0.291401	0.423822	NotSig	OTU1453	1.22117	14.3363	0.760537	0.38316	0.557279	NotSig
OTU1448	-1.60767	6.19342	0.867976	0.351516	0.507948	NotSig	OTU1453	-2.54551	13.0377	1.07501	0.299816	0.435493	NotSig	OTU392	1.4647	8.23318	0.728186	0.393472	0.571532	NotSig
OTU1466	-1.60767	6.19342	0.867976	0.351516	0.507948	NotSig	OTU1528	-1.94566	6.23058	1.04691	0.306219	0.444216	NotSig	OTU391	-1.30716	6.58235	0.667592	0.413892	0.597756	NotSig
OTU1530	-1.60767	6.19342	0.867976	0.351516	0.507948	NotSig	OTU1031	-1.50018	8.23247	0.957534	0.327809	0.474919	NotSig	OTU1600	-1.4457	8.37156	0.652578	0.419192	0.597756	NotSig
OTU1601	-1.60767	6.19342	0.867976	0.351516	0.507948	NotSig	OTU107	2.11506	5.77512	0.90488	0.341477	0.482212	NotSig	OTU92	1.53719	6.20228	0.607826	0.435608	0.597756	NotSig
OTU1607	-1.60767	6.19342	0.867976	0.351516	0.507948	NotSig	OTU323	2.11506	5.77512	0.90488	0.341477	0.482212	NotSig	OTU205	1.53719	6.20228	0.607826	0.435608	0.597756	NotSig
OTU1073	-1.13869	7.46638	0.86514	0.352304	0.508429	NotSig	OTU453	2.11506	5.77512	0.90488	0.341477	0.482212	NotSig	OTU211	1.53719	6.20228	0.607826	0.435608	0.597756	NotSig
OTU1534	1.53259	6.56204	0.848196	0.357063	0.512105	NotSig	OTU477	2.11506	5.77512	0.90488	0.341477	0.482212	NotSig	OTU235	1.53719	6.20228	0.607826	0.435608	0.597756	NotSig
OTU231	1.85322	6.24432	0.831883	0.361729	0.512105	NotSig	OTU528	2.11506	5.77512	0.90488	0.341477	0.482212	NotSig	OTU291	1.53719	6.20228	0.607826	0.435608	0.597756	NotSig
OTU236	1.85322	6.24432	0.831883	0.361729	0.512105	NotSig	OTU537	2.11506	5.77512	0.90488	0.341477	0.482212	NotSig	OTU318	1.53719	6.20228	0.607826	0.435608	0.597756	NotSig
OTU324	1.85322	6.24432	0.831883	0.361729	0.512105	NotSig	OTU568	2.11506	5.77512	0.90488	0.341477	0.482212	NotSig	OTU319	1.53719	6.20228	0.607826	0.435608	0.597756	NotSig
OTU708	1.85322	6.24432	0.831883	0.361729	0.512105	NotSig	OTU588	2.11506	5.77512	0.90488	0.341477	0.482212	NotSig	OTU463	1.53719	6.20228	0.607826	0.435608	0.597756	NotSig
OTU719	1.85322	6.24432	0.831883	0.361729	0.512105	NotSig	OTU593	2.11506	5.77512	0.90488	0.341477	0.482212	NotSig	OTU541	1.53719	6.20228	0.607826	0.435608	0.597756	NotSig
OTU858	1.85322	6.24432	0.831883	0.361729	0.512105	NotSig	OTU599	2.11506	5.77512	0.90488	0.341477	0.482212	NotSig	OTU560	1.53719	6.20228	0.607826	0.435608	0.597756	NotSig
OTU962	1.85322	6.24432	0.831883	0.361729	0.512105	NotSig	OTU630	2.11506	5.77512	0.90488	0.341477	0.482212	NotSig	OTU562	1.53719	6.20228	0.607826	0.435608	0.597756	NotSig
OTU1184	1.85322	6.24432	0.831883	0.361729	0.512105	NotSig	OTU643	2.11506	5.77512	0.90488	0.341477	0.482212	NotSig	OTU579	1.53719	6.20228	0.607826	0.435608	0.597756	NotSig
OTU1200	1.85322	6.24432	0.831883	0.361729	0.512105	NotSig	OTU683	2.11506	5.77512	0.90488	0.341477	0.482212	NotSig	OTU608	1.53719	6.20228	0.607826	0.435608	0.597756	NotSig
OTU1282	1.85322	6.24432	0.831883	0.361729	0.512105	NotSig	OTU746	2.11506	5.77512	0.90488	0.341477	0.482212	NotSig	OTU612	1.53719	6.20228	0.607826	0.435608	0.597756	NotSig
OTU1387	1.85322	6.24432	0.831883	0.361729	0.512105	NotSig	OTU750	2.11506	5.77512	0.90488	0.341477	0.482212	NotSig	OTU630	1.53719	6.20228	0.607826	0.435608	0.597756	NotSig
OTU1400	1.85322	6.24432	0.831883	0.361729	0.512105	NotSig	OTU1026	2.11506	5.77512	0.90488	0.341477	0.482212	NotSig	OTU634	1.53719	6.20228	0.607826	0.435608	0.597756	NotSig
OTU1487	1.85322	6.24432	0.831883	0.361729	0.512105	NotSig	OTU1115	2.11506	5.77512	0.90488	0.341477	0.482212	NotSig	OTU697	1.53719	6.20228	0.607826	0.435608	0.597756	NotSig
OTU1506	1.85322	6.24432	0.831883	0.361729	0.512105	NotSig	OTU1164	2.11506	5.77512	0.90488	0.341477	0.482212	NotSig	OTU764	1.53719	6.20228	0.607826	0.435608	0.597756	NotSig
OTU76	1.78161	6.23504	0.797222	0.371925	0.512948	NotSig	OTU1244	2.11506	5.77512	0.90488	0.341477	0.482212	NotSig	OTU770	1.53719	6.20228	0.607826	0.435608	0.597756	NotSig
OTU127	1.78161	6.23504	0.797222	0.371925	0.512948	NotSig	OTU1424	2.11506	5.77512	0.90488	0.341477	0.482212	NotSig	OTU775	1.53719	6.20228	0.607826	0.435608	0.597756	NotSig
OTU159	1.78161	6.23504	0.797222	0.371925	0.512948	NotSig	OTU1131	-1.31181	6.66971	0.882955	0.347394	0.489948	NotSig	OTU776	1.53719	6.20228	0.607826	0.435608	0.597756	NotSig
OTU227	1.78161	6.23504	0.797222	0.371925	0.512948	NotSig	OTU273	-1.21227	7.45928	0.873289	0.350046	0.493067	NotSig	OTU945	1.53719	6.20228	0.607826	0.435608	0.597756	NotSig
OTU323	1.78161	6.23504	0.797222	0.371925	0.512948	NotSig	OTU1461	-1.78738	7.97972	0.834959	0.360842	0.507633	NotSig	OTU957	1.53719	6.20228	0.607826	0.435608	0.597756	NotSig
OTU371	1.78161	6.23504	0.797222	0.371925	0.512948	NotSig	OTU31	-1.67024	8.56927	0.824323	0.363919	0.511318	NotSig	OTU1058	1.53719	6.20228	0.607826	0.435608	0.597756	NotSig
OTU580	1.78161	6.23504	0.797222	0.371925	0.512948	NotSig	OTU347	2.53875	6.69311	0.822275	0.364516	0.511513	NotSig	OTU1121	1.53719	6.20228	0.607826	0.435608	0.597756	NotSig
OTU666	1.78161	6.23504	0.797222	0.371925	0.512948	NotSig	OTU921	-1.37877	6.66746	0.805299	0.369514	0.517876	NotSig	OTU1154	1.53719	6.20228	0.607826	0.435608	0.597756	NotSig
OTU688	1.78161	6.23504	0.797222	0.371925	0.512948	NotSig	OTU115	1.79205	7.08037	0.800469	0.370953	0.51924	NotSig	OTU1157	1.53719	6.20228	0.607826	0.435608	0.597756	NotSig
OTU696	1.78161	6.23504	0.797222	0.371925	0.512948	NotSig	OTU870	-1.64898	6.26843	0.798919	0.371417	0.51924	NotSig	OTU1158	1.53719	6.20228	0.607826	0.435608	0.597756	NotSig
OTU793	1.78161	6.23504	0.797222	0.371925	0.512948	NotSig	OTU53	-1.42717	6.02653	0.78046	0.377	0.522468	NotSig	OTU1217	1.53719	6.20228	0.607826	0.435608	0.597756	NotSig
OTU798	1.78161	6.23504	0.797222	0.371925	0.512948	NotSig	OTU317	-1.42717	6.02653	0.78046	0.377	0.522468	NotSig	OTU1231	1.53719	6.20228	0.607826	0.435608	0.597756	NotSig
OTU956	1.78161	6.23504	0.797222	0.371925	0.512948	NotSig	OTU907	-1.42717	6.02653	0.78046	0.377	0.522468	NotSig	OTU1327	1.53719	6.20228	0.607826	0.435608	0.597756	NotSig
OTU1084	1.78161	6.23504	0.797222	0.371925	0.512948	NotSig	OTU946	-1.42717	6.02653	0.78046	0.377	0.522468	NotSig	OTU1333	1.53719	6.20228	0.607826	0.435608	0.597756	NotSig
OTU1163	1.78161	6.23504	0.797222	0.371925	0.512948	NotSig	OTU977	-1.42717	6.02653	0.78046	0.377	0.522468	NotSig	OTU1340	1.53719	6.20228	0.607826	0.435608	0.597756	NotSig
OTU1314	1.78161	6.23504	0.797222	0.371925	0.512948	NotSig	OTU999	-1.42717	6.02653	0.78046	0.377	0.522468	NotSig	OTU1345	1.53719	6.20228	0.607826	0.435608	0.597756	NotSig
OTU1327	1.78161	6.23504	0.797222	0.371925	0.512948	NotSig	OTU1300	-1.42717	6.02653	0.78046	0.377	0.522468	NotSig	OTU1346	1.53719	6.20228	0.607826	0.435608	0.597756	NotSig
OTU1337	1.78161	6.23504	0.797222	0.371925	0.512948	NotSig	OTU998	1.80371	12.8151	0.739906	0.389691	0.539386	NotSig	OTU1416	1.53719	6.20228	0.607826	0.435608	0.597756	NotSig
OTU1449	1.78161	6.23504	0.797222	0.371925	0.512948	NotSig	OTU1228	1.56624	8.88417	0.72642	0.394046	0.544739	NotSig	OTU1420	1.53719	6.20228	0.607826	0.435608	0.597756	NotSig
OTU1615	1.78161	6.23504	0.797222	0.371925	0.512948	NotSig	OTU1328	1.82744	7.13006	0.685618	0.407659	0.562861	NotSig	OTU1475	1.53719	6.20228	0.607826	0.435608	0.597756	NotSig
OTU23	1.70818	6.22598	0.762557	0.38253	0.512948	NotSig	OTU923	-1.26825	7.46097	0.672343	0.412236	0.568478	NotSig	OTU1506	1.53719	6.20228	0.607826	0.435608	0.597756	NotSig
OTU62	1.70818	6.22598	0.762557	0.38253	0.512948	NotSig	OTU1533	1.3238	9.72414	0.658045	0.417251	0.574685	NotSig	OTU1514	1.53719	6.20228	0.607826	0.435608	0.597756	NotSig
OTU321	1.70818	6.22598	0.762557	0.38253	0.512948	NotSig	OTU1409	-1.01567	7.66357	0.62321	0.429857	0.589683	NotSig	OTU1525	1.53719	6.20228	0.607826	0.435608	0.597756	NotSig
OTU383	1.70818	6.22598	0.762557	0.38253	0.512948	NotSig	OTU57	-1.53054	7.77988	0.623065	0.429911	0.589683	NotSig	OTU1541	1.53719	6.20228	0.607826	0.435608	0.597756	NotSig
OTU560	1.70818	6.22598	0.762557	0.38253	0.512948	NotSig	OTU1143	1.00545	6.2157	0.622168	0.430243	0.589683	NotSig	OTU1617	1.53719	6.20228	0.607826	0.435608	0.597756	NotSig
OTU571	1.70818	6.22598	0.762557	0.38253	0.512948	NotSig	OTU1384	1.00545	6.2157	0.622143	0.430252	0.589683	NotSig	OTU1011	-1.04231	8.49636	0.604209	0.436977	0.598899	NotSig
OTU584	1.70818	6.22598	0.762557	0.38253	0.512948	NotSig	OTU1295	-1.36791	6.16583	0.620359	0.430914	0.589866	NotSig	OTU1505	1.23811	7.05443	0.555114	0.456236	0.624528	NotSig
OTU588	1.70818	6.22598	0.762557	0.38253	0.512948	NotSig	OTU222	1.82439	6.50498	0.599126	0.438912	0.591647	NotSig	OTU1098	0.83397	8.58092	0.553735	0.456796	0.62453	NotSig
OTU684	1.70818	6.22598	0.762557	0.38253	0.512948	NotSig	OTU1078	1.82439	6.50498	0.599126	0.438912	0.591647	NotSig	OTU312	0.945028	6.80349	0.520254	0.470733	0.642798	NotSig
OTU693	1.70818	6.22598	0.762557	0.38253	0.512948	NotSig	OTU1325	1.28275	7.55509	0.582776	0.445226	0.591647	NotSig	OTU359	-0.962789	7.14157	0.509429	0.475386	0.64836	NotSig
OTU720	1.70818	6.22598	0.762557	0.38253	0.512948	NotSig	OTU1195	1.19902	6.66458	0.574742	0.448381	0.591647	NotSig	OTU921	1.59689	7.88702	0.498562	0.480133	0.654034	NotSig
OTU728	1.70818	6.22598	0.762557	0.38253	0.512948	NotSig	OTU765	-0.789027	6.31663	0.572898	0.44911	0.591647	NotSig	OTU1169	1.0051	7.06143	0.48595	0.485739	0.66079	NotSig
OTU782	1.70818	6.22598	0.762557	0.38253	0.512948	NotSig	OTU92	1.74866	5.9308	0.551663	0.457639	0.591647	NotSig	OTU58	-0.998374	6.53646	0.484008	0.486612	0.66079	NotSig
OTU1009	1.70818	6.22598	0.762557	0.38253	0.512948	NotSig	OTU211	1.74866	5.9308	0.551663	0.457639	0.591647	NotSig	OTU150	-0.998067	6.53646	0.483443	0.486867	0.66079	NotSig
OTU1010	1.70818	6.22598	0.762557	0.38253	0.512948	NotSig	OTU221	1.74866	5.9308	0.551663	0.457639	0.591647	NotSig	OTU55	0.980872	7.07468	0.461675	0.496842	0.673511	NotSig
OTU1049	1.70818	6.22598	0.762557	0.38253	0.512948	NotSig	OTU237	1.74866	5.9308	0.551663	0.457639	0.591647	NotSig	OTU536	-1.46225	6.46728	0.431249	0.511377	0.692373	NotSig
OTU1058	1.70818	6.22598	0.762557	0.38253	0.512948	NotSig	OTU300	1.74866	5.9308	0.551663	0.457639	0.591647	NotSig	OTU664	1.07221	6.55877	0.428745	0.512606	0.693197	NotSig
OTU1123	1.70818	6.22598	0.762557	0.38253	0.512948	NotSig	OTU361	1.74866	5.9308	0.551663	0.457639	0.591647	NotSig	OTU943	1.07775	6.55877	0.425959	0.513979	0.694037	NotSig
OTU1161	1.70818	6.22598	0.762557	0.38253	0.512948	NotSig	OTU383	1.74866	5.9308	0.551663	0.457639	0.591647	NotSig	OTU1078	0.969311	6.53771	0.424966	0.514469	0.694037	NotSig
OTU1186	1.70818	6.22598	0.762557	0.38253	0.512948	NotSig	OTU475	1.74866	5.9308	0.551663	0.457639	0.591647	NotSig	OTU156	-0.807953	7.33927	0.408213	0.522878	0.704529	NotSig
OTU1217	1.70818	6.22598	0.762557	0.38253	0.512948	NotSig	OTU541	1.74866	5.9308	0.551663	0.457639	0.591647	NotSig	OTU325	-1.40136	6.45117	0.399734	0.527226	0.706977	NotSig
OTU1232	1.70818	6.22598	0.762557	0.38253	0.512948	NotSig	OTU615	1.74866	5.9308	0.551663	0.457639	0.591647	NotSig	OTU382	-1.40136	6.45117	0.399734	0.527226	0.706977	NotSig
OTU1378	1.70818	6.22598	0.762557	0.38253	0.512948	NotSig	OTU723	1.74866	5.9308	0.551663	0.457639	0.591647	NotSig	OTU1264	-1.40136	6.45117	0.399734	0.527226	0.706977	NotSig
OTU1454	1.70818	6.22598	0.762557	0.38253	0.512948	NotSig	OTU756	1.74866	5.9308	0.551663	0.457639	0.591647	NotSig	OTU1517	-1.40136	6.45117	0.399734	0.527226	0.706977	NotSig
OTU24	-1.04855	6.9189	0.704087	0.401414	0.537625	NotSig	OTU757	1.74866	5.9308	0.551663	0.457639	0.591647	NotSig	OTU1128	1.80438	11.2954	0.38029	0.537448	0.71982	NotSig
OTU131	-1.64131	6.54627	0.695871	0.404175	0.540027	NotSig	OTU769	1.74866	5.9308	0.551663	0.457639	0.591647	NotSig	OTU986	1.16625	9.25357	0.37844	0.538439	0.720283	NotSig
OTU594	-1.64131	6.54627	0.695871	0.404175	0.540027	NotSig	OTU770	1.74866	5.9308	0.551663	0.457639	0.591647	NotSig	OTU1031	-0.889178	8.29979	0.373239	0.541244	0.723169	NotSig
OTU836	-1.43931	6.47551	0.665957	0.414465	0.553115	NotSig	OTU771	1.74866	5.9308	0.551663	0.457639	0.591647	NotSig	OTU1177	-1.86951	11.24	0.368591	0.543773	0.725681	NotSig
OTU1592	-1.43494	6.47551	0.654191	0.418618	0.557991	NotSig	OTU782	1.74866	5.9308	0.551663	0.457639	0.591647	NotSig	OTU500	-1.15136	6.36812	0.350169	0.554017	0.737589	NotSig
OTU1537	1.10407	9.47136	0.636851	0.424853	0.565169	NotSig	OTU788	1.74866	5.9308	0.551663	0.457639	0.591647	NotSig	OTU991	-1.15136	6.36812	0.350169	0.554017	0.737589	NotSig
OTU1461	-0.960561	7.846	0.636407	0.425015	0.565169	NotSig	OTU805	1.74866	5.9308	0.551663	0.457639	0.591647	NotSig	OTU1152	-0.968826	6.83642	0.345527	0.556656	0.740109	NotSig
OTU983	0.997137	7.33134	0.624112	0.429523	0.570485	NotSig	OTU1092	1.74866	5.9308	0.551663	0.457639	0.591647	NotSig	OTU1230	-0.967003	6.97897	0.344513	0.557236	0.740109	NotSig
OTU1102	-1.38171	6.4832	0.60542	0.436517	0.578725	NotSig	OTU1114	1.74866	5.9308	0.551663	0.457639	0.591647	NotSig	OTU401	1.12797	8.44853	0.308666	0.5785	0.76744	NotSig
OTU57	-0.826236	7.61051	0.60477	0.436764	0.578725	NotSig	OTU1155	1.74866	5.9308	0.551663	0.457639	0.591647	NotSig	OTU125	1.04284	9.46562	0.28386	0.594183	0.78731	NotSig
OTU825	-1.37836	6.4832	0.597708	0.439454	0.581599	NotSig	OTU1158	1.74866	5.9308	0.551663	0.457639	0.591647	NotSig	OTU1228	0.726056	8.3166	0.274534	0.600306	0.794481	NotSig
OTU81	-1.37516	6.4832	0.590367	0.442277	0.584643	NotSig	OTU1163	1.74866	5.9308	0.551663	0.457639	0.591647	NotSig	OTU877	0.928244	7.71649	0.25075	0.616548	0.81501	NotSig
OTU900	-1.33497	6.49114	0.570432	0.450087	0.594264	NotSig	OTU1168	1.74866	5.9308	0.551663	0.457639	0.591647	NotSig	OTU1218	1.10407	6.94929	0.232368	0.629773	0.831509	NotSig
OTU359	-0.938495	6.98663	0.567882	0.451102	0.594901	NotSig	OTU1198	1.74866	5.9308	0.551663	0.457639	0.591647	NotSig	OTU1537	1.16018	9.81032	0.215693	0.642342	0.847102	NotSig
OTU499	-1.33245	6.49114	0.565318	0.452125	0.595547	NotSig	OTU1200	1.74866	5.9308	0.551663	0.457639	0.591647	NotSig	OTU623	0.717446	7.69194	0.1695	0.680556	0.896266	NotSig
OTU927	-0.976929	7.1244	0.555833	0.455944	0.59987	NotSig	OTU1270	1.74866	5.9308	0.551663	0.457639	0.591647	NotSig	OTU998	-1.20215	10.9885	0.168749	0.681226	0.896266	NotSig
OTU1263	0.964443	6.87685	0.460634	0.497328	0.653547	NotSig	OTU1273	1.74866	5.9308	0.551663	0.457639	0.591647	NotSig	OTU1409	0.52138	8.15161	0.154288	0.694471	0.912616	NotSig
OTU965	0.883	6.81389	0.437377	0.508391	0.667301	NotSig	OTU1276	1.74866	5.9308	0.551663	0.457639	0.591647	NotSig	OTU990	-0.6412	7.86984	0.151301	0.697295	0.91525	NotSig
OTU1169	0.965444	6.88301	0.434534	0.509773	0.668329	NotSig	OTU1324	1.74866	5.9308	0.551663	0.457639	0.591647	NotSig	OTU1534	0.810275	6.46715	0.147348	0.701082	0.919142	NotSig
OTU1328	1.12472	6.76599	0.429955	0.512011	0.66882	NotSig	OTU1363	1.74866	5.9308	0.551663	0.457639	0.591647	NotSig	OTU810	0.474769	7.63318	0.138202	0.710075	0.929841	NotSig
OTU473	1.37664	6.50467	0.429011	0.512475	0.66882	NotSig	OTU1372	1.74866	5.9308	0.551663	0.457639	0.591647	NotSig	OTU1216	-0.667274	6.67689	0.134262	0.714054	0.93295	NotSig
OTU1214	1.37664	6.50467	0.429011	0.512475	0.66882	NotSig	OTU1403	1.74866	5.9308	0.551663	0.457639	0.591647	NotSig	OTU702	0.557245	6.68248	0.134196	0.71412	0.93295	NotSig
OTU124	1.37616	6.5044	0.428874	0.512542	0.66882	NotSig	OTU1411	1.74866	5.9308	0.551663	0.457639	0.591647	NotSig	OTU47	0.576318	7.80457	0.1216	0.727306	0.949066	NotSig
OTU1210	-1.34584	6.51171	0.417946	0.517964	0.674319	NotSig	OTU1415	1.74866	5.9308	0.551663	0.457639	0.591647	NotSig	OTU813	0.716278	6.44477	0.114235	0.735373	0.958473	NotSig
OTU1236	-1.34584	6.51171	0.417946	0.517964	0.674319	NotSig	OTU1420	1.74866	5.9308	0.551663	0.457639	0.591647	NotSig	OTU1410	-0.650942	6.52576	0.084534	0.771245	1	NotSig
OTU827	1.34597	6.49646	0.407703	0.523138	0.680262	NotSig	OTU1475	1.74866	5.9308	0.551663	0.457639	0.591647	NotSig	OTU1	0.596706	6.78524	0.0786117	0.779188	1	NotSig
OTU1339	1.31607	6.48902	0.387174	0.533789	0.692585	NotSig	OTU1552	1.74866	5.9308	0.551663	0.457639	0.591647	NotSig	OTU250	-0.423954	8.91065	0.0744475	0.784968	1	NotSig
OTU486	1.31558	6.48875	0.387048	0.533855	0.692585	NotSig	OTU1558	1.74866	5.9308	0.551663	0.457639	0.591647	NotSig	OTU116	0.572753	7.46266	0.0724386	0.787819	1	NotSig
OTU1528	-1.28952	6.49797	0.384076	0.53543	0.693822	NotSig	OTU1591	1.74866	5.9308	0.551663	0.457639	0.591647	NotSig	OTU1226	0.472824	9.26026	0.0692991	0.79236	1	NotSig
OTU64	-1.13065	6.72091	0.381531	0.536785	0.694772	NotSig	OTU1604	1.74866	5.9308	0.551663	0.457639	0.591647	NotSig	OTU716	-0.576931	6.5636	0.0661816	0.79698	1	NotSig
OTU1029	-0.636895	7.54824	0.377313	0.539045	0.69689	NotSig	OTU1615	1.74866	5.9308	0.551663	0.457639	0.591647	NotSig	OTU1173	-0.576931	6.5636	0.0661816	0.79698	1	NotSig
OTU1127	0.725319	7.17873	0.370006	0.543001	0.701039	NotSig	OTU325	1.23682	6.68878	0.496408	0.481083	0.621236	NotSig	OTU1268	-0.435326	8.01222	0.0650743	0.798648	1	NotSig
OTU35	1.28451	6.48102	0.366781	0.544764	0.701039	NotSig	OTU1102	1.14957	7.09245	0.483528	0.486829	0.62793	NotSig	OTU157	-0.458325	6.44411	0.0635122	0.801028	1	NotSig
OTU128	1.28451	6.48102	0.366781	0.544764	0.701039	NotSig	OTU1097	1.09916	6.46282	0.449132	0.502748	0.647239	NotSig	OTU1325	-0.444691	6.97946	0.0622126	0.803032	1	NotSig
OTU670	1.28451	6.48102	0.366781	0.544764	0.701039	NotSig	OTU1285	1.0981	6.46282	0.44869	0.502958	0.647239	NotSig	OTU124	-0.434585	6.28797	0.0514607	0.820541	1	NotSig
OTU1325	-1.09099	6.72797	0.358282	0.549462	0.706271	NotSig	OTU1098	1.10155	8.82739	0.44677	0.503873	0.647671	NotSig	OTU904	-0.434585	6.28797	0.0514607	0.820541	1	NotSig
OTU639	0.896636	9.64615	0.336444	0.561889	0.721414	NotSig	OTU1496	1.04959	6.84493	0.442018	0.50615	0.64985	NotSig	OTU1339	-0.434585	6.28797	0.0514607	0.820541	1	NotSig
OTU517	0.764222	7.44311	0.331937	0.564521	0.72396	NotSig	OTU106	1.17273	6.70525	0.433819	0.510121	0.654196	NotSig	OTU1394	-0.434585	6.28797	0.0514607	0.820541	1	NotSig
OTU292	0.750359	6.62824	0.329508	0.565949	0.724146	NotSig	OTU1263	1.02069	6.9249	0.426137	0.513891	0.658275	NotSig	OTU1530	-0.434585	6.28797	0.0514607	0.820541	1	NotSig
OTU133	0.750518	6.62824	0.329486	0.565962	0.724146	NotSig	OTU991	-0.77955	6.12897	0.42386	0.515017	0.658962	NotSig	OTU411	-0.397814	9.12565	0.0505579	0.822095	1	NotSig
OTU1570	-0.77013	6.6471	0.317083	0.573366	0.73278	NotSig	OTU338	0.993275	6.94018	0.406028	0.523992	0.669679	NotSig	OTU975	0.338971	7.18716	0.0485272	0.825646	1	NotSig
OTU382	0.947738	6.69577	0.31495	0.574659	0.733593	NotSig	OTU1038	-2.87434	15.26	0.401541	0.526295	0.671853	NotSig	OTU284	-0.263702	6.78464	0.0452748	0.8315	1	NotSig
OTU820	0.947418	6.73018	0.299822	0.583994	0.744659	NotSig	OTU1543	1.08332	7.22296	0.384489	0.53521	0.682454	NotSig	OTU305	0.445506	7.91286	0.0428456	0.836016	1	NotSig
OTU999	0.82383	6.61379	0.281072	0.596	0.759101	NotSig	OTU1152	-0.94436	6.60672	0.36758	0.544327	0.692955	NotSig	OTU1461	0.281245	8.56049	0.0422264	0.837189	1	NotSig
OTU251	-0.735517	6.73442	0.279006	0.597354	0.759959	NotSig	OTU1395	-1.28707	6.28354	0.366923	0.544686	0.692955	NotSig	OTU9	-0.41683	9.31365	0.0407789	0.839965	1	NotSig
OTU765	-1.03941	6.4179	0.271331	0.602441	0.764689	NotSig	OTU639	-1.25152	9.19908	0.330608	0.565301	0.718364	NotSig	OTU133	-0.341337	6.46649	0.0385897	0.844264	1	NotSig
OTU1253	-1.03941	6.4179	0.271331	0.602441	0.764689	NotSig	OTU55	0.864634	6.88722	0.303871	0.581466	0.738065	NotSig	OTU317	-0.341337	6.46649	0.0385897	0.844264	1	NotSig
OTU1230	-0.919111	6.83828	0.267022	0.605337	0.767493	NotSig	OTU1170	1.36625	13.7175	0.282882	0.594818	0.754157	NotSig	OTU860	-0.341337	6.46649	0.0385897	0.844264	1	NotSig
OTU49	-0.728913	6.57841	0.262835	0.608179	0.770223	NotSig	OTU1522	0.866716	9.24181	0.234976	0.627859	0.794297	NotSig	OTU946	-0.341337	6.46649	0.0385897	0.844264	1	NotSig
OTU1543	-0.616343	6.70155	0.261136	0.609341	0.770819	NotSig	OTU486	-0.786662	6.05393	0.234919	0.6279	0.794297	NotSig	OTU1593	-0.341337	6.46649	0.0385897	0.844264	1	NotSig
OTU1228	-0.52592	7.59163	0.259123	0.610724	0.771668	NotSig	OTU1183	0.62561	6.12187	0.220139	0.638934	0.805738	NotSig	OTU44	0.600678	10.4795	0.0376824	0.846082	1	NotSig
OTU31	0.558515	8.93712	0.258151	0.611393	0.771668	NotSig	OTU352	0.625613	6.12187	0.220075	0.638983	0.805738	NotSig	OTU1253	-0.230827	6.66687	0.0342248	0.85323	1	NotSig
OTU1248	-0.660502	7.99454	0.249955	0.617107	0.778	NotSig	OTU904	0.625622	6.12187	0.21991	0.639108	0.805738	NotSig	OTU1129	0.237531	7.01058	0.0327433	0.856406	1	NotSig
OTU46	-0.458044	7.37585	0.226078	0.634447	0.79896	NotSig	OTU975	-1.03733	6.78397	0.202088	0.653041	0.822375	NotSig	OTU209	-0.350438	7.31213	0.0311994	0.859796	1	NotSig
OTU161	-0.922575	6.43412	0.22271	0.636983	0.800349	NotSig	OTU810	-0.783242	7.18801	0.192393	0.660932	0.831375	NotSig	OTU1531	0.328082	6.58356	0.0283868	0.866203	1	NotSig
OTU1054	-0.922575	6.43412	0.22271	0.636983	0.800349	NotSig	OTU405	-0.918355	7.77722	0.188211	0.66441	0.83481	NotSig	OTU670	0.384624	6.39238	0.027048	0.869367	1	NotSig
OTU1170	0.698509	12.6916	0.196157	0.657841	0.825627	NotSig	OTU587	0.683693	7.38796	0.173906	0.676663	0.848307	NotSig	OTU1142	0.384624	6.39238	0.027048	0.869367	1	NotSig
OTU1229	-0.672145	6.75961	0.193456	0.660056	0.827478	NotSig	OTU1264	0.562664	6.31557	0.173897	0.676671	0.848307	NotSig	OTU1466	0.384624	6.39238	0.027048	0.869367	1	NotSig
OTU954	0.961419	6.41957	0.181295	0.670262	0.839331	NotSig	OTU820	1.18717	6.87325	0.165938	0.683747	0.856217	NotSig	OTU46	-0.1783	7.67591	0.0208954	0.885064	1	NotSig
OTU1264	-0.958363	6.43097	0.16657	0.683178	0.853751	NotSig	OTU813	-0.655545	5.90685	0.152817	0.695858	0.870109	NotSig	OTU264	0.293416	6.97693	0.0198373	0.887992	1	NotSig
OTU1075	0.920561	6.41121	0.16558	0.68407	0.853751	NotSig	OTU1519	-0.532174	7.92301	0.152245	0.696399	0.870109	NotSig	OTU1545	0.153495	7.02332	0.0127107	0.910235	1	NotSig
OTU1529	0.920561	6.41121	0.16558	0.68407	0.853751	NotSig	OTU982	0.875655	6.29348	0.130282	0.71814	0.896271	NotSig	OTU271	0.261365	6.36883	0.0119135	0.913084	1	NotSig
OTU1216	0.519686	6.7702	0.158861	0.690207	0.860448	NotSig	OTU1105	0.67116	8.82197	0.127774	0.720752	0.898526	NotSig	OTU384	0.261365	6.36883	0.0119135	0.913084	1	NotSig
OTU118	0.879104	6.40308	0.150375	0.698177	0.867479	NotSig	OTU1177	0.681798	12.4657	0.119004	0.730118	0.909188	NotSig	OTU661	0.261365	6.36883	0.0119135	0.913084	1	NotSig
OTU586	0.879104	6.40308	0.150375	0.698177	0.867479	NotSig	OTU82	0.888506	6.66504	0.115711	0.733734	0.912673	NotSig	OTU1285	0.261365	6.36883	0.0119135	0.913084	1	NotSig
OTU686	0.879104	6.40308	0.150375	0.698177	0.867479	NotSig	OTU1290	0.834164	7.36818	0.10074	0.750943	0.933041	NotSig	OTU989	0.160264	8.05611	0.0114869	0.914649	1	NotSig
OTU1394	0.792567	6.38647	0.121765	0.727128	0.902447	NotSig	OTU97	-0.38955	7.99567	0.0955376	0.757252	0.939834	NotSig	OTU1243	0.138146	7.23013	0.0110726	0.916196	1	NotSig
OTU1131	-0.37628	6.82664	0.0961517	0.756498	0.937855	NotSig	OTU1318	0.427082	6.25352	0.0937285	0.75949	0.941565	NotSig	OTU866	0.179349	8.45642	0.00873549	0.925535	1	NotSig
OTU1569	0.390153	6.89319	0.0929235	0.760493	0.941763	NotSig	OTU1382	0.326787	6.57842	0.0870482	0.767964	0.951015	NotSig	OTU106	-0.19397	6.61141	0.00481134	0.9447	1	NotSig
OTU1136	0.482356	6.54362	0.0909726	0.762944	0.94274	NotSig	OTU1046	-0.458168	8.4293	0.0817717	0.774911	0.958555	NotSig	OTU1395	-0.19397	6.61141	0.00481134	0.9447	1	NotSig
OTU312	0.478156	6.54388	0.0902153	0.763904	0.94274	NotSig	OTU1208	0.391222	8.07687	0.0778253	0.780266	0.964112	NotSig	OTU1236	-0.109947	6.77765	0.00397488	0.949729	1	NotSig
OTU914	-0.598683	6.35735	0.0896225	0.764658	0.94274	NotSig	OTU116	0.422414	7.31361	0.0609256	0.805039	0.993623	NotSig	OTU1533	0.0662129	8.87748	0.00245545	0.960479	1	NotSig
OTU1553	-0.598683	6.35735	0.0896225	0.764658	0.94274	NotSig	OTU1083	-0.261107	6.22282	0.0533586	0.817319	1	NotSig	OTU493	0.0765058	7.64643	0.0018294	0.965884	1	NotSig
OTU973	-0.349013	7.42137	0.0853482	0.770176	0.948497	NotSig	OTU359	-0.364668	7.23273	0.0476955	0.827123	1	NotSig	OTU355	0.0630142	6.72738	0.00125339	0.971758	1	NotSig
OTU53	0.393777	6.55132	0.0811717	0.775716	0.954267	NotSig	OTU391	0.572873	6.73768	0.046954	0.828451	1	NotSig	OTU873	0.0734371	10.497	0.000662046	0.979472	1	NotSig
OTU1268	0.342846	8.07256	0.0783073	0.779605	0.957996	NotSig	OTU883	-0.246715	7.43664	0.0363828	0.848727	1	NotSig	OTU820	0.00612728	6.67748	0.000448679	0.9831	1	NotSig
OTU1382	-0.545556	6.60121	0.0770977	0.78127	0.958987	NotSig	OTU46	-0.232652	7.69276	0.0344319	0.852791	1	NotSig	OTU97	0.0252332	8.12881	0.0003812	0.984423	1	NotSig
OTU88	-0.535318	6.36567	0.0746239	0.78472	0.962164	NotSig	OTU355	-0.23981	6.55296	0.0314136	0.859321	1	NotSig	OTU158	0.00862536	8.71281	4.10186e-05	0.99489	1	NotSig
OTU262	0.390997	6.79187	0.0698735	0.791521	0.96944	NotSig	OTU1229	-0.247914	6.84482	0.0313321	0.859501	1	NotSig	OTU25	0	6.10934	0	1	1	NotSig
OTU55	-0.50517	6.60862	0.0669141	0.795884	0.973716	NotSig	OTU702	-0.352457	6.35721	0.025842	0.872287	1	NotSig	OTU29	0	6.10934	0	1	1	NotSig
OTU1195	0.454723	6.61359	0.0652061	0.798449	0.975785	NotSig	OTU576	0.363145	6.15836	0.0244085	0.87585	1	NotSig	OTU93	0	6.10934	0	1	1	NotSig
OTU85	-0.474311	6.37421	0.0615301	0.804094	0.981609	NotSig	OTU354	0.19355	7.43653	0.0163415	0.898281	1	NotSig	OTU112	0	6.10934	0	1	1	NotSig
OTU116	0.281193	7.06556	0.0502181	0.822684	1	NotSig	OTU312	0.119486	6.30951	0.0117901	0.913534	1	NotSig	OTU114	0	6.10934	0	1	1	NotSig
OTU1226	0.237958	8.81463	0.0420543	0.837516	1	NotSig	OTU623	0.282226	7.49904	0.0110191	0.916398	1	NotSig	OTU119	0	6.10934	0	1	1	NotSig
OTU1505	-0.349991	6.5023	0.0418342	0.837936	1	NotSig	OTU983	0.146399	7.13707	0.00846691	0.926685	1	NotSig	OTU135	0	6.10934	0	1	1	NotSig
OTU989	0.174743	7.81175	0.0243128	0.876092	1	NotSig	OTU1262	0.136424	8.44059	0.00762837	0.930401	1	NotSig	OTU136	0	6.10934	0	1	1	NotSig
OTU210	-0.198973	6.91036	0.0198952	0.88783	1	NotSig	OTU1529	0.10741	6.01954	0.00571855	0.939721	1	NotSig	OTU137	0	6.10934	0	1	1	NotSig
OTU317	0.197586	6.46153	0.00623374	0.937069	1	NotSig	OTU1607	0.107323	6.01954	0.00571524	0.939738	1	NotSig	OTU191	0	6.10934	0	1	1	NotSig
OTU860	0.197586	6.46153	0.00623374	0.937069	1	NotSig	OTU1447	0.107089	6.01954	0.00570636	0.939785	1	NotSig	OTU219	0	6.10934	0	1	1	NotSig
OTU1532	0.197699	6.46179	0.00620952	0.937191	1	NotSig	OTU1438	0.106986	6.01954	0.00570242	0.939805	1	NotSig	OTU226	0	6.10934	0	1	1	NotSig
OTU209	0.0695663	7.195	0.00447967	0.946637	1	NotSig	OTU997	0.106973	6.01954	0.00570192	0.939808	1	NotSig	OTU239	0	6.10934	0	1	1	NotSig
OTU651	0.204713	6.31108	0.00390419	0.950178	1	NotSig	OTU113	0.106949	6.01954	0.00570101	0.939813	1	NotSig	OTU242	0	6.10934	0	1	1	NotSig
OTU904	0.204713	6.31108	0.00390419	0.950178	1	NotSig	OTU13	0.106932	6.01954	0.00570035	0.939816	1	NotSig	OTU277	0	6.10934	0	1	1	NotSig
OTU977	0.157416	6.45368	0.00359759	0.952172	1	NotSig	OTU473	0.10693	6.01954	0.00570029	0.939817	1	NotSig	OTU279	0	6.10934	0	1	1	NotSig
OTU1083	0.157416	6.45368	0.00359759	0.952172	1	NotSig	OTU594	0.114819	6.88686	0.0028403	0.957497	1	NotSig	OTU298	0	6.10934	0	1	1	NotSig
OTU1593	0.157416	6.45368	0.00359759	0.952172	1	NotSig	OTU1445	0.0597255	6.22288	0.00211074	0.963356	1	NotSig	OTU300	0	6.10934	0	1	1	NotSig
OTU354	0.0601829	7.18961	0.00346547	0.953057	1	NotSig	OTU646	0.0592557	6.24183	0.00208724	0.96356	1	NotSig	OTU343	0	6.10934	0	1	1	NotSig
OTU1429	0.116249	6.4458	0.00166132	0.967488	1	NotSig	OTU1410	0.0589927	6.22288	0.00206788	0.963729	1	NotSig	OTU357	0	6.10934	0	1	1	NotSig
OTU352	0.139549	6.30219	0.00136367	0.970543	1	NotSig	OTU1517	0.115076	6.48625	0.00161336	0.96796	1	NotSig	OTU364	0	6.10934	0	1	1	NotSig
OTU1142	0.139549	6.30219	0.00136367	0.970543	1	NotSig	OTU23	0	5.63378	0	1	1	NotSig	OTU370	0	6.10934	0	1	1	NotSig
OTU628	0.00422765	6.93714	0.000288447	0.98645	1	NotSig	OTU25	0	5.63378	0	1	1	NotSig	OTU371	0	6.10934	0	1	1	NotSig
OTU58	-0.00147089	6.58887	0.000225279	0.988025	1	NotSig	OTU29	0	5.63378	0	1	1	NotSig	OTU375	0	6.10934	0	1	1	NotSig
OTU1611	-0.041941	6.65019	0.000195777	0.988836	1	NotSig	OTU65	0	5.63378	0	1	1	NotSig	OTU424	0	6.10934	0	1	1	NotSig
OTU661	0.0722586	6.29352	0.000107981	0.991709	1	NotSig	OTU68	0	5.63378	0	1	1	NotSig	OTU451	0	6.10934	0	1	1	NotSig
OTU679	0.0722586	6.29352	0.000107981	0.991709	1	NotSig	OTU76	0	5.63378	0	1	1	NotSig	OTU461	0	6.10934	0	1	1	NotSig
OTU813	0.0722586	6.29352	0.000107981	0.991709	1	NotSig	OTU77	0	5.63378	0	1	1	NotSig	OTU464	0	6.10934	0	1	1	NotSig
OTU1143	0.0722586	6.29352	0.000107981	0.991709	1	NotSig	OTU90	0	5.63378	0	1	1	NotSig	OTU470	0	6.10934	0	1	1	NotSig
OTU422	-0.0669647	6.53307	8.9349e-05	0.992458	1	NotSig	OTU93	0	5.63378	0	1	1	NotSig	OTU471	0	6.10934	0	1	1	NotSig
OTU65	0	6.11993	0	1	1	NotSig	OTU95	0	5.63378	0	1	1	NotSig	OTU476	0	6.10934	0	1	1	NotSig
OTU68	0	6.11993	0	1	1	NotSig	OTU96	0	5.63378	0	1	1	NotSig	OTU481	0	6.10934	0	1	1	NotSig
OTU77	0	6.11993	0	1	1	NotSig	OTU100	0	5.63378	0	1	1	NotSig	OTU485	0	6.10934	0	1	1	NotSig
OTU90	0	6.11993	0	1	1	NotSig	OTU101	0	5.63378	0	1	1	NotSig	OTU503	0	6.10934	0	1	1	NotSig
OTU95	0	6.11993	0	1	1	NotSig	OTU104	0	5.63378	0	1	1	NotSig	OTU510	0	6.10934	0	1	1	NotSig
OTU96	0	6.11993	0	1	1	NotSig	OTU105	0	5.63378	0	1	1	NotSig	OTU512	0	6.10934	0	1	1	NotSig
OTU100	0	6.11993	0	1	1	NotSig	OTU108	0	5.63378	0	1	1	NotSig	OTU516	0	6.10934	0	1	1	NotSig
OTU101	0	6.11993	0	1	1	NotSig	OTU126	0	5.63378	0	1	1	NotSig	OTU520	0	6.10934	0	1	1	NotSig
OTU104	0	6.11993	0	1	1	NotSig	OTU127	0	5.63378	0	1	1	NotSig	OTU521	0	6.10934	0	1	1	NotSig
OTU105	0	6.11993	0	1	1	NotSig	OTU129	0	5.63378	0	1	1	NotSig	OTU522	0	6.10934	0	1	1	NotSig
OTU112	0	6.11993	0	1	1	NotSig	OTU132	0	5.63378	0	1	1	NotSig	OTU524	0	6.10934	0	1	1	NotSig
OTU114	0	6.11993	0	1	1	NotSig	OTU135	0	5.63378	0	1	1	NotSig	OTU525	0	6.10934	0	1	1	NotSig
OTU119	0	6.11993	0	1	1	NotSig	OTU136	0	5.63378	0	1	1	NotSig	OTU527	0	6.10934	0	1	1	NotSig
OTU126	0	6.11993	0	1	1	NotSig	OTU137	0	5.63378	0	1	1	NotSig	OTU528	0	6.10934	0	1	1	NotSig
OTU129	0	6.11993	0	1	1	NotSig	OTU159	0	5.63378	0	1	1	NotSig	OTU529	0	6.10934	0	1	1	NotSig
OTU132	0	6.11993	0	1	1	NotSig	OTU176	0	5.63378	0	1	1	NotSig	OTU532	0	6.10934	0	1	1	NotSig
OTU176	0	6.11993	0	1	1	NotSig	OTU192	0	5.63378	0	1	1	NotSig	OTU533	0	6.10934	0	1	1	NotSig
OTU191	0	6.11993	0	1	1	NotSig	OTU200	0	5.63378	0	1	1	NotSig	OTU534	0	6.10934	0	1	1	NotSig
OTU200	0	6.11993	0	1	1	NotSig	OTU205	0	5.63378	0	1	1	NotSig	OTU537	0	6.10934	0	1	1	NotSig
OTU219	0	6.11993	0	1	1	NotSig	OTU213	0	5.63378	0	1	1	NotSig	OTU545	0	6.10934	0	1	1	NotSig
OTU228	0	6.11993	0	1	1	NotSig	OTU225	0	5.63378	0	1	1	NotSig	OTU546	0	6.10934	0	1	1	NotSig
OTU239	0	6.11993	0	1	1	NotSig	OTU226	0	5.63378	0	1	1	NotSig	OTU550	0	6.10934	0	1	1	NotSig
OTU242	0	6.11993	0	1	1	NotSig	OTU227	0	5.63378	0	1	1	NotSig	OTU553	0	6.10934	0	1	1	NotSig
OTU244	0	6.11993	0	1	1	NotSig	OTU231	0	5.63378	0	1	1	NotSig	OTU554	0	6.10934	0	1	1	NotSig
OTU276	0	6.11993	0	1	1	NotSig	OTU233	0	5.63378	0	1	1	NotSig	OTU555	0	6.10934	0	1	1	NotSig
OTU277	0	6.11993	0	1	1	NotSig	OTU235	0	5.63378	0	1	1	NotSig	OTU557	0	6.10934	0	1	1	NotSig
OTU278	0	6.11993	0	1	1	NotSig	OTU276	0	5.63378	0	1	1	NotSig	OTU559	0	6.10934	0	1	1	NotSig
OTU279	0	6.11993	0	1	1	NotSig	OTU283	0	5.63378	0	1	1	NotSig	OTU564	0	6.10934	0	1	1	NotSig
OTU283	0	6.11993	0	1	1	NotSig	OTU291	0	5.63378	0	1	1	NotSig	OTU566	0	6.10934	0	1	1	NotSig
OTU289	0	6.11993	0	1	1	NotSig	OTU308	0	5.63378	0	1	1	NotSig	OTU580	0	6.10934	0	1	1	NotSig
OTU298	0	6.11993	0	1	1	NotSig	OTU309	0	5.63378	0	1	1	NotSig	OTU582	0	6.10934	0	1	1	NotSig
OTU308	0	6.11993	0	1	1	NotSig	OTU320	0	5.63378	0	1	1	NotSig	OTU591	0	6.10934	0	1	1	NotSig
OTU318	0	6.11993	0	1	1	NotSig	OTU321	0	5.63378	0	1	1	NotSig	OTU592	0	6.10934	0	1	1	NotSig
OTU319	0	6.11993	0	1	1	NotSig	OTU324	0	5.63378	0	1	1	NotSig	OTU593	0	6.10934	0	1	1	NotSig
OTU320	0	6.11993	0	1	1	NotSig	OTU335	0	5.63378	0	1	1	NotSig	OTU595	0	6.10934	0	1	1	NotSig
OTU335	0	6.11993	0	1	1	NotSig	OTU339	0	5.63378	0	1	1	NotSig	OTU597	0	6.10934	0	1	1	NotSig
OTU339	0	6.11993	0	1	1	NotSig	OTU343	0	5.63378	0	1	1	NotSig	OTU599	0	6.10934	0	1	1	NotSig
OTU349	0	6.11993	0	1	1	NotSig	OTU349	0	5.63378	0	1	1	NotSig	OTU600	0	6.10934	0	1	1	NotSig
OTU357	0	6.11993	0	1	1	NotSig	OTU364	0	5.63378	0	1	1	NotSig	OTU607	0	6.10934	0	1	1	NotSig
OTU369	0	6.11993	0	1	1	NotSig	OTU369	0	5.63378	0	1	1	NotSig	OTU642	0	6.10934	0	1	1	NotSig
OTU370	0	6.11993	0	1	1	NotSig	OTU374	0	5.63378	0	1	1	NotSig	OTU643	0	6.10934	0	1	1	NotSig
OTU398	0	6.11993	0	1	1	NotSig	OTU375	0	5.63378	0	1	1	NotSig	OTU644	0	6.10934	0	1	1	NotSig
OTU408	0	6.11993	0	1	1	NotSig	OTU398	0	5.63378	0	1	1	NotSig	OTU645	0	6.10934	0	1	1	NotSig
OTU451	0	6.11993	0	1	1	NotSig	OTU462	0	5.63378	0	1	1	NotSig	OTU647	0	6.10934	0	1	1	NotSig
OTU464	0	6.11993	0	1	1	NotSig	OTU476	0	5.63378	0	1	1	NotSig	OTU648	0	6.10934	0	1	1	NotSig
OTU470	0	6.11993	0	1	1	NotSig	OTU485	0	5.63378	0	1	1	NotSig	OTU650	0	6.10934	0	1	1	NotSig
OTU477	0	6.11993	0	1	1	NotSig	OTU492	0	5.63378	0	1	1	NotSig	OTU657	0	6.10934	0	1	1	NotSig
OTU481	0	6.11993	0	1	1	NotSig	OTU509	0	5.63378	0	1	1	NotSig	OTU662	0	6.10934	0	1	1	NotSig
OTU503	0	6.11993	0	1	1	NotSig	OTU510	0	5.63378	0	1	1	NotSig	OTU665	0	6.10934	0	1	1	NotSig
OTU550	0	6.11993	0	1	1	NotSig	OTU512	0	5.63378	0	1	1	NotSig	OTU666	0	6.10934	0	1	1	NotSig
OTU551	0	6.11993	0	1	1	NotSig	OTU516	0	5.63378	0	1	1	NotSig	OTU668	0	6.10934	0	1	1	NotSig
OTU553	0	6.11993	0	1	1	NotSig	OTU519	0	5.63378	0	1	1	NotSig	OTU675	0	6.10934	0	1	1	NotSig
OTU554	0	6.11993	0	1	1	NotSig	OTU520	0	5.63378	0	1	1	NotSig	OTU682	0	6.10934	0	1	1	NotSig
OTU555	0	6.11993	0	1	1	NotSig	OTU521	0	5.63378	0	1	1	NotSig	OTU684	0	6.10934	0	1	1	NotSig
OTU557	0	6.11993	0	1	1	NotSig	OTU522	0	5.63378	0	1	1	NotSig	OTU685	0	6.10934	0	1	1	NotSig
OTU559	0	6.11993	0	1	1	NotSig	OTU524	0	5.63378	0	1	1	NotSig	OTU688	0	6.10934	0	1	1	NotSig
OTU566	0	6.11993	0	1	1	NotSig	OTU525	0	5.63378	0	1	1	NotSig	OTU689	0	6.10934	0	1	1	NotSig
OTU574	0	6.11993	0	1	1	NotSig	OTU527	0	5.63378	0	1	1	NotSig	OTU696	0	6.10934	0	1	1	NotSig
OTU579	0	6.11993	0	1	1	NotSig	OTU529	0	5.63378	0	1	1	NotSig	OTU698	0	6.10934	0	1	1	NotSig
OTU582	0	6.11993	0	1	1	NotSig	OTU530	0	5.63378	0	1	1	NotSig	OTU699	0	6.10934	0	1	1	NotSig
OTU591	0	6.11993	0	1	1	NotSig	OTU532	0	5.63378	0	1	1	NotSig	OTU701	0	6.10934	0	1	1	NotSig
OTU600	0	6.11993	0	1	1	NotSig	OTU533	0	5.63378	0	1	1	NotSig	OTU708	0	6.10934	0	1	1	NotSig
OTU601	0	6.11993	0	1	1	NotSig	OTU534	0	5.63378	0	1	1	NotSig	OTU714	0	6.10934	0	1	1	NotSig
OTU612	0	6.11993	0	1	1	NotSig	OTU538	0	5.63378	0	1	1	NotSig	OTU720	0	6.10934	0	1	1	NotSig
OTU634	0	6.11993	0	1	1	NotSig	OTU540	0	5.63378	0	1	1	NotSig	OTU724	0	6.10934	0	1	1	NotSig
OTU642	0	6.11993	0	1	1	NotSig	OTU545	0	5.63378	0	1	1	NotSig	OTU726	0	6.10934	0	1	1	NotSig
OTU644	0	6.11993	0	1	1	NotSig	OTU558	0	5.63378	0	1	1	NotSig	OTU728	0	6.10934	0	1	1	NotSig
OTU645	0	6.11993	0	1	1	NotSig	OTU564	0	5.63378	0	1	1	NotSig	OTU732	0	6.10934	0	1	1	NotSig
OTU657	0	6.11993	0	1	1	NotSig	OTU569	0	5.63378	0	1	1	NotSig	OTU736	0	6.10934	0	1	1	NotSig
OTU660	0	6.11993	0	1	1	NotSig	OTU571	0	5.63378	0	1	1	NotSig	OTU737	0	6.10934	0	1	1	NotSig
OTU662	0	6.11993	0	1	1	NotSig	OTU574	0	5.63378	0	1	1	NotSig	OTU741	0	6.10934	0	1	1	NotSig
OTU665	0	6.11993	0	1	1	NotSig	OTU575	0	5.63378	0	1	1	NotSig	OTU742	0	6.10934	0	1	1	NotSig
OTU668	0	6.11993	0	1	1	NotSig	OTU601	0	5.63378	0	1	1	NotSig	OTU751	0	6.10934	0	1	1	NotSig
OTU675	0	6.11993	0	1	1	NotSig	OTU602	0	5.63378	0	1	1	NotSig	OTU752	0	6.10934	0	1	1	NotSig
OTU680	0	6.11993	0	1	1	NotSig	OTU607	0	5.63378	0	1	1	NotSig	OTU753	0	6.10934	0	1	1	NotSig
OTU682	0	6.11993	0	1	1	NotSig	OTU608	0	5.63378	0	1	1	NotSig	OTU767	0	6.10934	0	1	1	NotSig
OTU712	0	6.11993	0	1	1	NotSig	OTU617	0	5.63378	0	1	1	NotSig	OTU772	0	6.10934	0	1	1	NotSig
OTU714	0	6.11993	0	1	1	NotSig	OTU618	0	5.63378	0	1	1	NotSig	OTU777	0	6.10934	0	1	1	NotSig
OTU724	0	6.11993	0	1	1	NotSig	OTU649	0	5.63378	0	1	1	NotSig	OTU780	0	6.10934	0	1	1	NotSig
OTU730	0	6.11993	0	1	1	NotSig	OTU653	0	5.63378	0	1	1	NotSig	OTU795	0	6.10934	0	1	1	NotSig
OTU737	0	6.11993	0	1	1	NotSig	OTU660	0	5.63378	0	1	1	NotSig	OTU822	0	6.10934	0	1	1	NotSig
OTU741	0	6.11993	0	1	1	NotSig	OTU680	0	5.63378	0	1	1	NotSig	OTU876	0	6.10934	0	1	1	NotSig
OTU742	0	6.11993	0	1	1	NotSig	OTU689	0	5.63378	0	1	1	NotSig	OTU903	0	6.10934	0	1	1	NotSig
OTU743	0	6.11993	0	1	1	NotSig	OTU693	0	5.63378	0	1	1	NotSig	OTU913	0	6.10934	0	1	1	NotSig
OTU745	0	6.11993	0	1	1	NotSig	OTU697	0	5.63378	0	1	1	NotSig	OTU928	0	6.10934	0	1	1	NotSig
OTU792	0	6.11993	0	1	1	NotSig	OTU698	0	5.63378	0	1	1	NotSig	OTU930	0	6.10934	0	1	1	NotSig
OTU795	0	6.11993	0	1	1	NotSig	OTU701	0	5.63378	0	1	1	NotSig	OTU934	0	6.10934	0	1	1	NotSig
OTU796	0	6.11993	0	1	1	NotSig	OTU704	0	5.63378	0	1	1	NotSig	OTU953	0	6.10934	0	1	1	NotSig
OTU797	0	6.11993	0	1	1	NotSig	OTU705	0	5.63378	0	1	1	NotSig	OTU956	0	6.10934	0	1	1	NotSig
OTU815	0	6.11993	0	1	1	NotSig	OTU706	0	5.63378	0	1	1	NotSig	OTU959	0	6.10934	0	1	1	NotSig
OTU819	0	6.11993	0	1	1	NotSig	OTU709	0	5.63378	0	1	1	NotSig	OTU967	0	6.10934	0	1	1	NotSig
OTU875	0	6.11993	0	1	1	NotSig	OTU711	0	5.63378	0	1	1	NotSig	OTU1003	0	6.10934	0	1	1	NotSig
OTU876	0	6.11993	0	1	1	NotSig	OTU717	0	5.63378	0	1	1	NotSig	OTU1004	0	6.10934	0	1	1	NotSig
OTU903	0	6.11993	0	1	1	NotSig	OTU726	0	5.63378	0	1	1	NotSig	OTU1016	0	6.10934	0	1	1	NotSig
OTU909	0	6.11993	0	1	1	NotSig	OTU730	0	5.63378	0	1	1	NotSig	OTU1017	0	6.10934	0	1	1	NotSig
OTU913	0	6.11993	0	1	1	NotSig	OTU739	0	5.63378	0	1	1	NotSig	OTU1020	0	6.10934	0	1	1	NotSig
OTU934	0	6.11993	0	1	1	NotSig	OTU751	0	5.63378	0	1	1	NotSig	OTU1023	0	6.10934	0	1	1	NotSig
OTU945	0	6.11993	0	1	1	NotSig	OTU752	0	5.63378	0	1	1	NotSig	OTU1030	0	6.10934	0	1	1	NotSig
OTU959	0	6.11993	0	1	1	NotSig	OTU753	0	5.63378	0	1	1	NotSig	OTU1032	0	6.10934	0	1	1	NotSig
OTU1034	0	6.11993	0	1	1	NotSig	OTU772	0	5.63378	0	1	1	NotSig	OTU1034	0	6.10934	0	1	1	NotSig
OTU1035	0	6.11993	0	1	1	NotSig	OTU775	0	5.63378	0	1	1	NotSig	OTU1042	0	6.10934	0	1	1	NotSig
OTU1042	0	6.11993	0	1	1	NotSig	OTU777	0	5.63378	0	1	1	NotSig	OTU1057	0	6.10934	0	1	1	NotSig
OTU1055	0	6.11993	0	1	1	NotSig	OTU778	0	5.63378	0	1	1	NotSig	OTU1060	0	6.10934	0	1	1	NotSig
OTU1057	0	6.11993	0	1	1	NotSig	OTU780	0	5.63378	0	1	1	NotSig	OTU1066	0	6.10934	0	1	1	NotSig
OTU1059	0	6.11993	0	1	1	NotSig	OTU792	0	5.63378	0	1	1	NotSig	OTU1074	0	6.10934	0	1	1	NotSig
OTU1060	0	6.11993	0	1	1	NotSig	OTU793	0	5.63378	0	1	1	NotSig	OTU1080	0	6.10934	0	1	1	NotSig
OTU1085	0	6.11993	0	1	1	NotSig	OTU797	0	5.63378	0	1	1	NotSig	OTU1094	0	6.10934	0	1	1	NotSig
OTU1092	0	6.11993	0	1	1	NotSig	OTU799	0	5.63378	0	1	1	NotSig	OTU1111	0	6.10934	0	1	1	NotSig
OTU1103	0	6.11993	0	1	1	NotSig	OTU804	0	5.63378	0	1	1	NotSig	OTU1115	0	6.10934	0	1	1	NotSig
OTU1111	0	6.11993	0	1	1	NotSig	OTU815	0	5.63378	0	1	1	NotSig	OTU1119	0	6.10934	0	1	1	NotSig
OTU1114	0	6.11993	0	1	1	NotSig	OTU819	0	5.63378	0	1	1	NotSig	OTU1123	0	6.10934	0	1	1	NotSig
OTU1132	0	6.11993	0	1	1	NotSig	OTU858	0	5.63378	0	1	1	NotSig	OTU1137	0	6.10934	0	1	1	NotSig
OTU1137	0	6.11993	0	1	1	NotSig	OTU875	0	5.63378	0	1	1	NotSig	OTU1140	0	6.10934	0	1	1	NotSig
OTU1140	0	6.11993	0	1	1	NotSig	OTU909	0	5.63378	0	1	1	NotSig	OTU1144	0	6.10934	0	1	1	NotSig
OTU1144	0	6.11993	0	1	1	NotSig	OTU928	0	5.63378	0	1	1	NotSig	OTU1164	0	6.10934	0	1	1	NotSig
OTU1167	0	6.11993	0	1	1	NotSig	OTU930	0	5.63378	0	1	1	NotSig	OTU1168	0	6.10934	0	1	1	NotSig
OTU1212	0	6.11993	0	1	1	NotSig	OTU953	0	5.63378	0	1	1	NotSig	OTU1213	0	6.10934	0	1	1	NotSig
OTU1213	0	6.11993	0	1	1	NotSig	OTU967	0	5.63378	0	1	1	NotSig	OTU1255	0	6.10934	0	1	1	NotSig
OTU1224	0	6.11993	0	1	1	NotSig	OTU972	0	5.63378	0	1	1	NotSig	OTU1260	0	6.10934	0	1	1	NotSig
OTU1244	0	6.11993	0	1	1	NotSig	OTU1003	0	5.63378	0	1	1	NotSig	OTU1267	0	6.10934	0	1	1	NotSig
OTU1245	0	6.11993	0	1	1	NotSig	OTU1004	0	5.63378	0	1	1	NotSig	OTU1299	0	6.10934	0	1	1	NotSig
OTU1255	0	6.11993	0	1	1	NotSig	OTU1008	0	5.63378	0	1	1	NotSig	OTU1307	0	6.10934	0	1	1	NotSig
OTU1260	0	6.11993	0	1	1	NotSig	OTU1009	0	5.63378	0	1	1	NotSig	OTU1322	0	6.10934	0	1	1	NotSig
OTU1266	0	6.11993	0	1	1	NotSig	OTU1010	0	5.63378	0	1	1	NotSig	OTU1335	0	6.10934	0	1	1	NotSig
OTU1267	0	6.11993	0	1	1	NotSig	OTU1016	0	5.63378	0	1	1	NotSig	OTU1348	0	6.10934	0	1	1	NotSig
OTU1293	0	6.11993	0	1	1	NotSig	OTU1017	0	5.63378	0	1	1	NotSig	OTU1352	0	6.10934	0	1	1	NotSig
OTU1299	0	6.11993	0	1	1	NotSig	OTU1020	0	5.63378	0	1	1	NotSig	OTU1356	0	6.10934	0	1	1	NotSig
OTU1307	0	6.11993	0	1	1	NotSig	OTU1035	0	5.63378	0	1	1	NotSig	OTU1357	0	6.10934	0	1	1	NotSig
OTU1315	0	6.11993	0	1	1	NotSig	OTU1049	0	5.63378	0	1	1	NotSig	OTU1359	0	6.10934	0	1	1	NotSig
OTU1321	0	6.11993	0	1	1	NotSig	OTU1061	0	5.63378	0	1	1	NotSig	OTU1361	0	6.10934	0	1	1	NotSig
OTU1322	0	6.11993	0	1	1	NotSig	OTU1064	0	5.63378	0	1	1	NotSig	OTU1364	0	6.10934	0	1	1	NotSig
OTU1330	0	6.11993	0	1	1	NotSig	OTU1068	0	5.63378	0	1	1	NotSig	OTU1369	0	6.10934	0	1	1	NotSig
OTU1334	0	6.11993	0	1	1	NotSig	OTU1080	0	5.63378	0	1	1	NotSig	OTU1371	0	6.10934	0	1	1	NotSig
OTU1348	0	6.11993	0	1	1	NotSig	OTU1085	0	5.63378	0	1	1	NotSig	OTU1376	0	6.10934	0	1	1	NotSig
OTU1352	0	6.11993	0	1	1	NotSig	OTU1094	0	5.63378	0	1	1	NotSig	OTU1377	0	6.10934	0	1	1	NotSig
OTU1359	0	6.11993	0	1	1	NotSig	OTU1103	0	5.63378	0	1	1	NotSig	OTU1378	0	6.10934	0	1	1	NotSig
OTU1361	0	6.11993	0	1	1	NotSig	OTU1119	0	5.63378	0	1	1	NotSig	OTU1381	0	6.10934	0	1	1	NotSig
OTU1363	0	6.11993	0	1	1	NotSig	OTU1151	0	5.63378	0	1	1	NotSig	OTU1385	0	6.10934	0	1	1	NotSig
OTU1365	0	6.11993	0	1	1	NotSig	OTU1154	0	5.63378	0	1	1	NotSig	OTU1387	0	6.10934	0	1	1	NotSig
OTU1366	0	6.11993	0	1	1	NotSig	OTU1157	0	5.63378	0	1	1	NotSig	OTU1400	0	6.10934	0	1	1	NotSig
OTU1367	0	6.11993	0	1	1	NotSig	OTU1160	0	5.63378	0	1	1	NotSig	OTU1407	0	6.10934	0	1	1	NotSig
OTU1368	0	6.11993	0	1	1	NotSig	OTU1167	0	5.63378	0	1	1	NotSig	OTU1413	0	6.10934	0	1	1	NotSig
OTU1369	0	6.11993	0	1	1	NotSig	OTU1184	0	5.63378	0	1	1	NotSig	OTU1415	0	6.10934	0	1	1	NotSig
OTU1376	0	6.11993	0	1	1	NotSig	OTU1186	0	5.63378	0	1	1	NotSig	OTU1422	0	6.10934	0	1	1	NotSig
OTU1377	0	6.11993	0	1	1	NotSig	OTU1189	0	5.63378	0	1	1	NotSig	OTU1424	0	6.10934	0	1	1	NotSig
OTU1385	0	6.11993	0	1	1	NotSig	OTU1212	0	5.63378	0	1	1	NotSig	OTU1426	0	6.10934	0	1	1	NotSig
OTU1399	0	6.11993	0	1	1	NotSig	OTU1222	0	5.63378	0	1	1	NotSig	OTU1427	0	6.10934	0	1	1	NotSig
OTU1407	0	6.11993	0	1	1	NotSig	OTU1231	0	5.63378	0	1	1	NotSig	OTU1440	0	6.10934	0	1	1	NotSig
OTU1426	0	6.11993	0	1	1	NotSig	OTU1232	0	5.63378	0	1	1	NotSig	OTU1441	0	6.10934	0	1	1	NotSig
OTU1427	0	6.11993	0	1	1	NotSig	OTU1234	0	5.63378	0	1	1	NotSig	OTU1442	0	6.10934	0	1	1	NotSig
OTU1440	0	6.11993	0	1	1	NotSig	OTU1245	0	5.63378	0	1	1	NotSig	OTU1450	0	6.10934	0	1	1	NotSig
OTU1441	0	6.11993	0	1	1	NotSig	OTU1246	0	5.63378	0	1	1	NotSig	OTU1451	0	6.10934	0	1	1	NotSig
OTU1442	0	6.11993	0	1	1	NotSig	OTU1293	0	5.63378	0	1	1	NotSig	OTU1460	0	6.10934	0	1	1	NotSig
OTU1450	0	6.11993	0	1	1	NotSig	OTU1315	0	5.63378	0	1	1	NotSig	OTU1462	0	6.10934	0	1	1	NotSig
OTU1451	0	6.11993	0	1	1	NotSig	OTU1321	0	5.63378	0	1	1	NotSig	OTU1465	0	6.10934	0	1	1	NotSig
OTU1456	0	6.11993	0	1	1	NotSig	OTU1330	0	5.63378	0	1	1	NotSig	OTU1467	0	6.10934	0	1	1	NotSig
OTU1462	0	6.11993	0	1	1	NotSig	OTU1345	0	5.63378	0	1	1	NotSig	OTU1470	0	6.10934	0	1	1	NotSig
OTU1465	0	6.11993	0	1	1	NotSig	OTU1356	0	5.63378	0	1	1	NotSig	OTU1471	0	6.10934	0	1	1	NotSig
OTU1467	0	6.11993	0	1	1	NotSig	OTU1365	0	5.63378	0	1	1	NotSig	OTU1477	0	6.10934	0	1	1	NotSig
OTU1470	0	6.11993	0	1	1	NotSig	OTU1366	0	5.63378	0	1	1	NotSig	OTU1482	0	6.10934	0	1	1	NotSig
OTU1471	0	6.11993	0	1	1	NotSig	OTU1367	0	5.63378	0	1	1	NotSig	OTU1484	0	6.10934	0	1	1	NotSig
OTU1477	0	6.11993	0	1	1	NotSig	OTU1371	0	5.63378	0	1	1	NotSig	OTU1486	0	6.10934	0	1	1	NotSig
OTU1480	0	6.11993	0	1	1	NotSig	OTU1381	0	5.63378	0	1	1	NotSig	OTU1487	0	6.10934	0	1	1	NotSig
OTU1482	0	6.11993	0	1	1	NotSig	OTU1391	0	5.63378	0	1	1	NotSig	OTU1488	0	6.10934	0	1	1	NotSig
OTU1484	0	6.11993	0	1	1	NotSig	OTU1413	0	5.63378	0	1	1	NotSig	OTU1489	0	6.10934	0	1	1	NotSig
OTU1488	0	6.11993	0	1	1	NotSig	OTU1414	0	5.63378	0	1	1	NotSig	OTU1492	0	6.10934	0	1	1	NotSig
OTU1489	0	6.11993	0	1	1	NotSig	OTU1416	0	5.63378	0	1	1	NotSig	OTU1497	0	6.10934	0	1	1	NotSig
OTU1492	0	6.11993	0	1	1	NotSig	OTU1486	0	5.63378	0	1	1	NotSig	OTU1507	0	6.10934	0	1	1	NotSig
OTU1497	0	6.11993	0	1	1	NotSig	OTU1512	0	5.63378	0	1	1	NotSig	OTU1511	0	6.10934	0	1	1	NotSig
OTU1507	0	6.11993	0	1	1	NotSig	OTU1525	0	5.63378	0	1	1	NotSig	OTU1515	0	6.10934	0	1	1	NotSig
OTU1511	0	6.11993	0	1	1	NotSig	OTU1550	0	5.63378	0	1	1	NotSig	OTU1535	0	6.10934	0	1	1	NotSig
OTU1515	0	6.11993	0	1	1	NotSig	OTU1555	0	5.63378	0	1	1	NotSig	OTU1540	0	6.10934	0	1	1	NotSig
OTU1535	0	6.11993	0	1	1	NotSig	OTU1560	0	5.63378	0	1	1	NotSig	OTU1542	0	6.10934	0	1	1	NotSig
OTU1540	0	6.11993	0	1	1	NotSig	OTU1580	0	5.63378	0	1	1	NotSig	OTU1559	0	6.10934	0	1	1	NotSig
OTU1542	0	6.11993	0	1	1	NotSig	OTU1587	0	5.63378	0	1	1	NotSig	OTU1560	0	6.10934	0	1	1	NotSig
OTU1599	0	6.11993	0	1	1	NotSig	OTU1617	0	5.63378	0	1	1	NotSig	OTU1599	0	6.10934	0	1	1	NotSig
